# Supplementary material for: The first complete plastid genomes of Melastomataceae are highly structurally conserved
Source: PeerJ. 2016 Nov 29;4:e2715. doi: 10.7717/peerj.2715 (PMC5131623; doi:10.7717/peerj.2715)
Supplement: Supplemental Information 4 [file peerj-04-2715-s004.gb]

LOCUS       Allomaieta_villo      156452 bp    DNA     circular UNA 02-SEP-2016
DEFINITION  Allomaieta villosa chloroplast, complete genome.
ACCESSION   urn.local...k-6kxv4zm
VERSION     urn.local...k-6kxv4zm
KEYWORDS    .
SOURCE      Allomaieta villosa
  ORGANISM  Allomaieta villosa
            Eukaryota; Viridiplantae; Streptophyta; Embryophyta;
            Tracheophyta;Spermatophyta; Magnoliophyta; eudicotyledons;
            Gunneridae; Pentapetalae; rosids; malvids; Myrtales;
            Melastomataceae; Allomaieta.
FEATURES             Location/Qualifiers
     misc_feature    156452..1
                     /note="junction IRB-LSC (JBL)"
                     /label="junction IRB-LSC"
     trna            complement(156452..73)
                     /gene="trnH"
                     /product="tRNA-His"
                     /label="trnH tRNA"
     gene            complement(156452..73)
                     /gene="trnH"
                     /label="trnH gene"
     misc_feature    1..85915
                     /note="long single copy region (LSC)"
                     /label="long single copy region (LSC)"
     cds             complement(276..1337)
                     /gene="psbA"
                     /codon_start=1
                     /transl_table=11
                     /product="photosystem II protein D1"
                     /label="psbA CDS"
     gene            complement(276..1337)
                     /gene="psbA"
                     /label="psbA gene"
     trna            join(complement(4175..4211),complement(1600..1634))
                     /gene="trnK"
                     /product="tRNA-Lys"
                     /label="trnK tRNA"
     gene            complement(1600..4211)
                     /gene="trnK"
                     /label="trnK gene"
     intron          complement(1635..4174)
                     /gene="trnK"
                     /NCBI_Key_Feature="intron"
                     /label="trnK intron"
     cds             complement(1888..3405)
                     /gene="matK"
                     /codon_start=1
                     /transl_table=11
                     /product="maturase K"
                     /label="matK CDS"
     gene            complement(1888..3405)
                     /gene="matK"
                     /label="matK gene"
     cds             join(complement(5644..5683),complement(4639..4856))
                     /gene="rps16"
                     /codon_start=1
                     /transl_table=11
                     /product="ribosomal protein S16"
                     /label="rps16 CDS"
     gene            complement(4639..5683)
                     /gene="rps16"
                     /label="rps16 gene"
     intron          complement(4857..5643)
                     /gene="rps16"
                     /label="rps16 intron"
     trna            complement(6878..6949)
                     /gene="trnQ"
                     /product="tRNA-Gln"
                     /label="trnQ tRNA"
     gene            complement(6878..6949)
                     /gene="trnQ"
                     /label="trnQ gene"
     cds             7292..7483
                     /gene="psbK"
                     /note="PSII K protein"
                     /codon_start=1
                     /transl_table=11
                     /product="photosystem II protein K"
                     /label="psbK CDS"
     gene            7292..7483
                     /gene="psbK"
                     /label="psbK gene"
     cds             7872..7982
                     /gene="psbI"
                     /codon_start=1
                     /transl_table=11
                     /product="photosystem II protein I"
                     /label="psbI CDS"
     gene            7872..7982
                     /gene="psbI"
                     /label="psbI gene"
     trna            8040..8127
                     /gene="trnS"
                     /product="tRNA-Ser"
                     /label="trnS tRNA"
     gene            8040..8127
                     /gene="trnS"
                     /label="trnS gene"
     trna            join(8902..8924,9676..9724)
                     /gene="trnG"
                     /product="tRNA-Gly"
                     /label="trnG tRNA"
     gene            8902..9724
                     /gene="trnG"
                     /label="trnG gene"
     intron          8925..9675
                     /gene="trnG"
                     /NCBI_Key_Feature="intron"
                     /modified_by="User"
                     /label="trnG intron"
     trna            9928..9999
                     /gene="trnR"
                     /product="tRNA-Arg"
                     /label="trnR tRNA"
     gene            9928..9999
                     /gene="trnR"
                     /label="trnR gene"
     cds             complement(10393..11904)
                     /gene="atpA"
                     /note="ATP synthase CF1 alpha chain; ATPase alpha subunit"
                     /codon_start=1
                     /transl_table=11
                     /product="ATP synthase CF1 alpha subunit"
                     /label="atpA CDS"
     gene            complement(10393..11904)
                     /gene="atpA"
                     /label="atpA gene"
     cds             join(complement(13186..13330),complement(11957..12366))
                     /gene="atpF"
                     /note="ATPase subunit I"
                     /codon_start=1
                     /transl_table=11
                     /product="ATP synthase CF0 B subunit"
                     /label="atpF CDS"
     gene            complement(11957..13330)
                     /gene="atpF"
                     /label="atpF gene"
     intron          complement(12367..13185)
                     /gene="atpF"
                     /NCBI_Key_Feature="intron"
                     /label="atpF intron"
     cds             complement(13976..14221)
                     /gene="atpH"
                     /note="ATP synthase CF0 C chain; ATPase III subunit"
                     /codon_start=1
                     /transl_table=11
                     /product="ATP synthase CF0 C subunit"
                     /label="atpH CDS"
     gene            complement(13976..14221)
                     /gene="atpH"
                     /label="atpH gene"
     cds             complement(15077..15820)
                     /gene="atpI"
                     /note="ATP synthase CF0 A chain; ATPase IV subunit"
                     /codon_start=1
                     /transl_table=11
                     /product="ATP synthase CF0 A subunit"
                     /label="atpI CDS"
     gene            complement(15077..15820)
                     /gene="atpI"
                     /label="atpI gene"
     cds             complement(16027..16740)
                     /gene="rps2"
                     /note="30S ribosomal protein S2"
                     /codon_start=1
                     /transl_table=11
                     /product="ribosomal protein S2"
                     /label="rps2 CDS"
     gene            complement(16027..16740)
                     /gene="rps2"
                     /label="rps2 gene"
     cds             complement(17041..21168)
                     /gene="rpoC2"
                     /note="RNA polymerase beta'' chain; one of four subunits
                     of the minimal PEP RNA polymerase catalytic core"
                     /codon_start=1
                     /transl_table=11
                     /product="RNA polymerase beta'' subunit"
                     /label="rpoC2 CDS"
     gene            complement(17041..21168)
                     /gene="rpoC2"
                     /label="rpoC2 gene"
     cds             join(complement(23711..24142),complement(21348..22964))
                     /gene="rpoC1"
                     /note="RNA polymerase beta' chain"
                     /codon_start=1
                     /transl_table=11
                     /product="RNA polymerase beta' subunit"
                     /label="rpoC1 CDS"
     gene            complement(21348..24142)
                     /gene="rpoC1"
                     /label="rpoC1 gene"
     intron          complement(22965..23710)
                     /gene="rpoC1"
                     /NCBI_Key_Feature="intron"
                     /label="rpoC1 intron"
     cds             complement(24169..27381)
                     /gene="rpoB"
                     /note="RNA polymerase beta chain; one of four subunits of
                     the minimal PEP RNA polymerase catalytic core"
                     /codon_start=1
                     /transl_table=11
                     /product="RNA polymerase beta subunit"
                     /label="rpoB CDS"
     gene            complement(24169..27381)
                     /gene="rpoB"
                     /label="rpoB gene"
     trna            28841..28911
                     /gene="trnC"
                     /product="tRNA-Cys"
                     /label="trnC tRNA"
     gene            28841..28911
                     /gene="trnC"
                     /label="trnC gene"
     cds             29321..29410
                     /gene="petN"
                     /gene_synonym="ycf6"
                     /note="cytochrome b6/f complex subunit N"
                     /codon_start=1
                     /transl_table=11
                     /product="cytochrome b6/f complex subunit VIII"
                     /label="petN CDS"
     gene            29321..29410
                     /gene="petN"
                     /gene_synonym="ycf6"
                     /label="petN gene"
     cds             complement(29763..29867)
                     /gene="psbM"
                     /codon_start=1
                     /transl_table=11
                     /product="photosystem II protein M"
                     /label="psbM CDS"
     gene            complement(29763..29867)
                     /gene="psbM"
                     /label="psbM gene"
     trna            complement(30607..30680)
                     /gene="trnD"
                     /product="tRNA-Asp"
                     /label="trnD tRNA"
     gene            complement(30607..30680)
                     /gene="trnD"
                     /label="trnD gene"
     trna            complement(31140..31223)
                     /gene="trnY"
                     /product="tRNA-Tyr"
                     /label="trnY tRNA"
     gene            complement(31140..31223)
                     /gene="trnY"
                     /label="trnY gene"
     trna            complement(31283..31355)
                     /gene="trnE"
                     /product="tRNA-Glu"
                     /label="trnE tRNA"
     gene            complement(31283..31355)
                     /gene="trnE"
                     /label="trnE gene"
     tRNA            32351..32422
                     /gene="trnT"
                     /product="tRNA-Thr"
                     /label="trnT tRNA"
     gene            32351..32422
                     /gene="trnT"
                     /label="trnT gene"
     cds             33666..34727
                     /gene="psbD"
                     /codon_start=1
                     /transl_table=11
                     /product="photosystem II protein D2"
                     /label="psbD CDS"
     gene            33666..34727
                     /gene="psbD"
                     /label="psbD gene"
     cds             34675..36096
                     /gene="psbC"
                     /note="CP43; PSII 43 kDa protein"
                     /codon_start=1
                     /transl_table=11
                     /product="photosystem II 44 kDa protein"
                     /label="psbC CDS"
     gene            34675..36096
                     /gene="psbC"
                     /label="psbC gene"
     tRNA            36375..37024
                     /gene="trnS"
                     /product="tRNA-Ser"
                     /label="trnS tRNA"
     gene            36375..37024
                     /gene="trnS"
                     /label="trnS gene"
     cds             36836..37024
                     /gene="psbZ"
                     /note="YCF9; photosystem II reaction center Z protein"
                     /codon_start=1
                     /transl_table=11
                     /product="photosystem II protein Z"
                     /label="psbZ CDS"
     gene            36836..37024
                     /gene="psbZ"
                     /label="psbZ gene"
     trna            37525..37595
                     /gene="trnG"
                     /product="tRNA-Gly"
                     /label="trnG tRNA"
     gene            37525..37595
                     /gene="trnG"
                     /label="trnG gene"
     trna            complement(37764..37837)
                     /gene="trnfM"
                     /product="tRNA-Met"
                     /note="fMet"
                     /label="trnfM tRNA"
     gene            complement(37764..37837)
                     /gene="trnfM"
                     /label="trnfM gene"
     cds             complement(38006..38308)
                     /gene="rps14"
                     /note="30S ribosomal protein S14"
                     /codon_start=1
                     /transl_table=11
                     /product="ribosomal protein S14"
                     /label="rps14 CDS"
     gene            complement(38006..38308)
                     /gene="rps14"
                     /label="rps14 gene"
     cds             complement(38416..40620)
                     /gene="psaB"
                     /note="PSI P700 apoprotein A2; PsaB"
                     /codon_start=1
                     /transl_table=11
                     /product="photosystem I P700 chlorophyll a apoprotein A2"
                     /label="psaB CDS"
     gene            complement(38416..40620)
                     /gene="psaB"
                     /label="psaB gene"
     cds             complement(40646..42898)
                     /gene="psaA"
                     /note="PSI P700 apoprotein A1; PsaA"
                     /codon_start=1
                     /transl_table=11
                     /product="photosystem I P700 chlorophyll a apoprotein A1"
                     /label="psaA CDS"
     gene            complement(40646..42898)
                     /gene="psaA"
                     /label="psaA gene"
     cds             join(complement(45423..45548),complement(44451..44678),
                     complement(43489..43641))
                     /gene="ycf3"
                     /codon_start=1
                     /transl_table=11
                     /product="photosystem I assembly protein Ycf3"
                     /label="ycf3 CDS"
     gene            complement(43489..45548)
                     /gene="ycf3"
                     /label="ycf3 gene"
     intron          complement(43642..44450)
                     /gene="ycf3"
                     /NCBI_Key_Feature="intron"
                     /label="ycf3 intron 2"
     intron          complement(44679..45422)
                     /gene="ycf3"
                     /NCBI_Key_Feature="intron"
                     /label="ycf3 intron 1"
     trna            46065..46151
                     /gene="trnS"
                     /product="tRNA-Ser"
                     /label="trnS tRNA"
     gene            46065..46151
                     /gene="trnS"
                     /label="trnS gene"
     cds             complement(46382..46987)
                     /gene="rps4"
                     /codon_start=1
                     /transl_table=11
                     /product="ribosomal protein S4"
                     /label="rps4 CDS"
     gene            complement(46382..46987)
                     /gene="rps4"
                     /label="rps4 gene"
     tRNA            complement(47395..47467)
                     /product="tRNA-Thr"
                     /label="tRNA-Thr"
     gene            complement(47395..47467)
                     /label="gene"
     trna            join(48274..48308,48837..48886)
                     /gene="trnL"
                     /product="tRNA-Leu"
                     /label="trnL tRNA"
     gene            48274..48886
                     /gene="trnL"
                     /label="trnL gene"
     intron          48309..48836
                     /gene="trnL"
                     /NCBI_Key_Feature="intron"
                     /modified_by="User"
                     /label="trnL intron"
     trna            49173..49245
                     /gene="trnF"
                     /product="tRNA-Phe"
                     /label="trnF tRNA"
     gene            49173..49245
                     /gene="trnF"
                     /label="trnF gene"
     cds             complement(50122..50598)
                     /gene="ndhJ"
                     /note="NADH dehydrogenase 30 kDa subunit"
                     /codon_start=1
                     /transl_table=11
                     /product="NADH dehydrogenase subunit J"
                     /label="ndhJ CDS"
     gene            complement(50122..50598)
                     /gene="ndhJ"
                     /label="ndhJ gene"
     cds             complement(50746..51426)
                     /gene="ndhK"
                     /note="NADH dehydrogenase 27 kDa subunit"
                     /codon_start=1
                     /transl_table=11
                     /product="NADH dehydrogenase subunit K"
                     /label="ndhK CDS"
     gene            complement(50746..51426)
                     /gene="ndhK"
                     /label="ndhK gene"
     cds             complement(51477..51839)
                     /gene="ndhC"
                     /gene_synonym="ndh3"
                     /codon_start=1
                     /transl_table=11
                     /product="NADH dehydrogenase subunit 3"
                     /label="ndhC CDS"
     gene            complement(51477..51839)
                     /gene="ndhC"
                     /gene_synonym="ndh3"
                     /label="ndhC gene"
     trna            join(complement(53234..53272),complement(52587..52621))
                     /gene="trnV"
                     /product="tRNA-Val"
                     /label="trnV tRNA"
     gene            complement(52587..53272)
                     /gene="trnV"
                     /label="trnV gene"
     intron          complement(52622..53233)
                     /gene="trnV"
                     /NCBI_Key_Feature="intron"
                     /label="trnV intron"
     trna            53473..53545
                     /gene="trnM"
                     /product="tRNA-Met"
                     /label="trnM tRNA"
     gene            53473..53545
                     /gene="trnM"
                     /label="trnM gene"
     cds             complement(53699..54121)
                     /gene="atpE"
                     /note="ATP synthase epsilon chain"
                     /codon_start=1
                     /transl_table=11
                     /product="ATP synthase CF1 epsilon subunit"
                     /label="atpE CDS"
     gene            complement(53699..54121)
                     /gene="atpE"
                     /label="atpE gene"
     cds             complement(54118..55614)
                     /gene="atpB"
                     /note="ATPase beta chain"
                     /codon_start=1
                     /transl_table=11
                     /product="ATP synthase CF1 beta subunit"
                     /label="atpB CDS"
     gene            complement(54118..55614)
                     /gene="atpB"
                     /label="atpB gene"
     cds             56423..57850
                     /gene="rbcL"
                     /note="RuBisCO large subunit"
                     /codon_start=1
                     /transl_table=11
                     /product="ribulose-1,5-bisphosphate carboxylase/oxygenase
                     large subunit"
                     /label="rbcL CDS"
     gene            56423..57850
                     /gene="rbcL"
                     /label="rbcL gene"
     cds             58497..59984
                     /gene="accD"
                     /codon_start=1
                     /transl_table=11
                     /product="acetyl-CoA carboxylase beta subunit"
                     /label="accD CDS"
     gene            58497..59984
                     /gene="accD"
                     /label="accD gene"
     cds             60818..60931
                     /gene="psaI"
                     /codon_start=1
                     /transl_table=11
                     /product="photosystem I subunit VIII"
                     /label="psaI CDS"
     gene            60818..60931
                     /gene="psaI"
                     /label="psaI gene"
     cds             61359..61913
                     /gene="ycf4"
                     /codon_start=1
                     /transl_table=11
                     /product="photosystem I assembly protein Ycf4"
                     /label="ycf4 CDS"
     gene            61359..61913
                     /gene="ycf4"
                     /label="ycf4 gene"
     cds             62294..62983
                     /gene="cemA"
                     /gene_synonym="ycf10"
                     /note="heme-binding protein"
                     /codon_start=1
                     /transl_table=11
                     /product="envelope membrane protein"
                     /label="cemA CDS"
     gene            62294..62983
                     /gene="cemA"
                     /gene_synonym="ycf10"
                     /label="cemA gene"
     cds             63185..64159
                     /gene="petA"
                     /note="apocytochrome f precursor; component of cytochrome
                     b6/f complex"
                     /codon_start=1
                     /transl_table=11
                     /product="cytochrome f"
                     /label="petA CDS"
     gene            63185..64159
                     /gene="petA"
                     /label="petA gene"
     cds             complement(65002..65124)
                     /gene="psbJ"
                     /note="photosystem II reaction center subunit X"
                     /codon_start=1
                     /transl_table=11
                     /product="photosystem II protein J"
                     /label="psbJ CDS"
     gene            complement(65002..65124)
                     /gene="psbJ"
                     /label="psbJ gene"
     cds             complement(65284..65400)
                     /gene="psbL"
                     /note="PSII reaction center subunit XII"
                     /codon_start=1
                     /transl_table=11
                     /product="photosystem II protein L"
                     /label="psbL CDS"
     gene            complement(65284..65400)
                     /gene="psbL"
                     /label="psbL gene"
     cds             complement(65423..65542)
                     /gene="psbF"
                     /note="photosystem II reaction center subunit VI"
                     /codon_start=1
                     /transl_table=11
                     /product="photosystem II protein VI"
                     /label="psbF CDS"
     gene            complement(65423..65542)
                     /gene="psbF"
                     /label="psbF gene"
     cds             complement(65558..65809)
                     /gene="psbE"
                     /note="cytochrome b559 alpha subunit"
                     /codon_start=1
                     /transl_table=11
                     /product="photosystem II protein V"
                     /label="psbE CDS"
     gene            complement(65558..65809)
                     /gene="psbE"
                     /label="psbE gene"
     cds             66950..67045
                     /gene="petL"
                     /note="ORF31"
                     /codon_start=1
                     /transl_table=11
                     /product="cytochrome b6/f complex subunit VI"
                     /label="petL CDS"
     gene            66950..67045
                     /gene="petL"
                     /label="petL gene"
     cds             67232..67345
                     /gene="petG"
                     /note="cytochrome B6-F complex subunit 5; required for
                     theeither the stability or assembly of the cytochrome
                     b6/fcomplex"
                     /codon_start=1
                     /transl_table=11
                     /product="cytochrome b6/f complex subunit V"
                     /label="petG CDS"
     gene            67232..67345
                     /gene="petG"
                     /label="petG gene"
     trna            complement(67483..67556)
                     /gene="trnW"
                     /product="tRNA-Trp"
                     /label="trnW tRNA"
     gene            complement(67483..67556)
                     /gene="trnW"
                     /label="trnW gene"
     trna            complement(67747..67820)
                     /gene="trnP"
                     /product="tRNA-Pro"
                     /label="trnP tRNA"
     gene            complement(67747..67820)
                     /gene="trnP"
                     /label="trnP gene"
     cds             68277..68411
                     /gene="psaJ"
                     /codon_start=1
                     /transl_table=11
                     /product="photosystem I subunit IX"
                     /label="psaJ CDS"
     gene            68277..68411
                     /gene="psaJ"
                     /label="psaJ gene"
     cds             68926..69126
                     /gene="rpl33"
                     /codon_start=1
                     /transl_table=11
                     /product="ribosomal protein L33"
                     /label="rpl33 CDS"
     gene            68926..69126
                     /gene="rpl33"
                     /label="rpl33 gene"
     cds             69349..69654
                     /gene="rps18"
                     /note="30S ribosomal protein S18"
                     /codon_start=1
                     /transl_table=11
                     /product="ribosomal protein S18"
                     /label="rps18 CDS"
     gene            69349..69654
                     /gene="rps18"
                     /label="rps18 gene"
     cds             complement(69942..70346)
                     /gene="rpl20"
                     /note="50S ribosomal protein L20"
                     /codon_start=1
                     /transl_table=11
                     /product="ribosomal protein L20"
                     /label="rpl20 CDS"
     gene            complement(69942..70346)
                     /gene="rpl20"
                     /label="rpl20 gene"
     CDS             join(complement(71172..71285),142140..142371,
                     142912..142937)
                     /gene="rps12"
                     /note="trans-spliced"
                     /codon_start=1
                     /transl_table=11
                     /product="ribosomal protein S12"
                     /label="rps12 CDS"
     CDS             join(complement(71172..71285),complement(99997..100228),
                     complement(99431..99456))
                     /gene="rps12"
                     /codon_start=1
                     /transl_table=11
                     /product="ribosomal protein S12"
                     /label="rps12 CDS"
     gene            join(complement(71172..71285),142140..142937)
                     /gene="rps12"
                     /label="rps12 gene"
     gene            join(complement(71172..71285),complement(99431..100228))
                     /gene="rps12"
                     /label="rps12 gene"
     cds             join(complement(73558..73628),complement(72329..72620),
                     complement(71479..71706))
                     /gene="clpP"
                     /codon_start=1
                     /transl_table=11
                     /product="ATP-dependent Clp protease proteolytic subunit"
                     /label="clpP CDS"
     gene            complement(71479..73628)
                     /gene="clpP"
                     /label="clpP gene"
     intron          complement(71707..72328)
                     /gene="clpP"
                     /NCBI_Key_Feature="intron"
                     /label="clpP intron 2"
     intron          complement(72621..73557)
                     /gene="clpP"
                     /NCBI_Key_Feature="intron"
                     /label="clpP intron 1"
     cds             74036..75562
                     /gene="psbB"
                     /note="PSII 47 kDa protein; photosystem II P680
                     chlorophyll A apoprotein"
                     /codon_start=1
                     /transl_table=11
                     /product="photosystem II 47 kDa protein"
                     /label="psbB CDS"
     gene            74036..75562
                     /gene="psbB"
                     /label="psbB gene"
     cds             75738..75845
                     /gene="psbT"
                     /codon_start=1
                     /transl_table=11
                     /product="photosystem II protein T"
                     /label="psbT CDS"
     gene            75738..75845
                     /gene="psbT"
                     /label="psbT gene"
     cds             complement(75918..76049)
                     /gene="psbN"
                     /note="photosystem II reaction center N protein"
                     /codon_start=1
                     /transl_table=11
                     /product="photosystem II protein N"
                     /label="psbN CDS"
     gene            complement(75918..76049)
                     /gene="psbN"
                     /label="psbN gene"
     cds             76166..76387
                     /gene="psbH"
                     /note="photosystem II phosphoprotein; photosystem II
                     reaction center protein H"
                     /codon_start=1
                     /transl_table=11
                     /product="photosystem II protein H"
                     /label="psbH CDS"
     gene            76166..76387
                     /gene="psbH"
                     /label="psbH gene"
     CDS             join(76524..76529,77299..77940)
                     /gene="petB"
                     /codon_start=1
                     /transl_table=11
                     /product="cytochrome b6"
                     /label="petB CDS"
     gene            76524..77940
                     /gene="petB"
                     /label="petB gene"
     intron          76530..77298
                     /gene="petB"
                     /NCBI_Key_Feature="intron"
                     /label="petB intron"
     CDS             join(78137..78144,78947..79421)
                     /gene="petD"
                     /note="cytochrome b6/f complex subunit 4"
                     /codon_start=1
                     /transl_table=11
                     /product="cytochrome b6/f complex subunit IV"
                     /label="petD CDS"
     gene            78137..79421
                     /gene="petD"
                     /label="petD gene"
     intron          78145..78946
                     /gene="petD"
                     /NCBI_Key_Feature="intron"
                     /label="petD intron"
     cds             complement(79658..80671)
                     /gene="rpoA"
                     /note="RNA polymerase alpha chain"
                     /codon_start=1
                     /transl_table=11
                     /product="RNA polymerase alpha subunit"
                     /label="rpoA CDS"
     gene            complement(79658..80671)
                     /gene="rpoA"
                     /label="rpoA gene"
     cds             complement(80737..81153)
                     /gene="rps11"
                     /note="30S ribosomal protein S11"
                     /codon_start=1
                     /transl_table=11
                     /product="ribosomal protein S11"
                     /label="rps11 CDS"
     gene            complement(80737..81153)
                     /gene="rps11"
                     /label="rps11 gene"
     cds             complement(81273..81386)
                     /gene="rpl36"
                     /gene_synonym="secX"
                     /note="50S ribosomal protein L36"
                     /codon_start=1
                     /transl_table=11
                     /product="ribosomal protein L36"
                     /label="rpl36 CDS"
     gene            complement(81273..81386)
                     /gene="rpl36"
                     /gene_synonym="secX"
                     /label="rpl36 gene"
     cds             complement(81675..82079)
                     /gene="rps8"
                     /note="30S ribosomal protein S8"
                     /codon_start=1
                     /transl_table=11
                     /product="ribosomal protein S8"
                     /label="rps8 CDS"
     gene            complement(81675..82079)
                     /gene="rps8"
                     /label="rps8 gene"
     cds             complement(82379..82747)
                     /gene="rpl14"
                     /note="50S ribosomal protein L14"
                     /codon_start=1
                     /transl_table=11
                     /product="ribosomal protein L14"
                     /label="rpl14 CDS"
     gene            complement(82379..82747)
                     /gene="rpl14"
                     /label="rpl14 gene"
     CDS             join(complement(84287..84295),complement(82888..83286))
                     /gene="rpl16"
                     /codon_start=1
                     /transl_table=11
                     /product="ribosomal protein L16"
                     /label="rpl16 CDS"
     gene            complement(82888..84295)
                     /gene="rpl16"
                     /label="rpl16 gene"
     intron          complement(83287..84286)
                     /gene="rpl16"
                     /NCBI_Key_Feature="intron"
                     /label="rpl16 intron"
     cds             complement(84480..85133)
                     /gene="rps3"
                     /note="30S ribosomal protein S3"
                     /codon_start=1
                     /transl_table=11
                     /product="ribosomal protein S3"
                     /label="rps3 CDS"
     gene            complement(84480..85133)
                     /gene="rps3"
                     /label="rps3 gene"
     cds             complement(85118..85627)
                     /gene="rpl22"
                     /codon_start=1
                     /transl_table=11
                     /product="ribosomal protein L22"
                     /label="rpl22 CDS"
     gene            complement(85118..85627)
                     /gene="rpl22"
                     /label="rpl22 gene"
     cds             complement(85716..85994)
                     /gene="rps19"
                     /note="30S ribosomal protein S19"
                     /codon_start=1
                     /transl_table=11
                     /product="ribosomal protein S19"
                     /label="rps19 CDS"
     gene            complement(85716..85994)
                     /gene="rps19"
                     /label="rps19 gene"
     misc_feature    85915..85916
                     /value="junction LSC-IRA (JLA)"
                     /NCBI_Key_Feature="misc_feature"
                     /note="junction LSC-IRA (JLA)"
                     /label="junction LSC-IRA"
     repeat_region   85916..112696
                     /note="inverted repeat A (IRA)"
                     /rpt_type="inverted"
                     /label="inverted repeat A (IRA)"
     cds             join(complement(87151..87540),complement(86053..86487))
                     /gene="rpl2"
                     /note="50S ribosomal protein L2"
                     /codon_start=1
                     /transl_table=11
                     /product="ribosomal protein L2"
                     /label="rpl2 CDS"
     gene            complement(86053..87540)
                     /gene="rpl2"
                     /label="rpl2 gene"
     intron          complement(86488..87150)
                     /gene="rpl2"
                     /NCBI_Key_Feature="intron"
                     /label="rpl2 intron"
     cds             complement(87550..87849)
                     /gene="rpl23"
                     /note="50S ribosomal protein L23"
                     /codon_start=1
                     /transl_table=11
                     /product="ribosomal protein L23"
                     /label="rpl23 CDS"
     gene            complement(87550..87849)
                     /gene="rpl23"
                     /label="rpl23 gene"
     trna            complement(88019..88092)
                     /gene="trnI"
                     /product="tRNA-Ile"
                     /note
                     /label="trnI tRNA"
     gene            complement(88019..88092)
                     /gene="trnI"
                     /label="trnI gene"
     CDS             88181..95074
                     /gene="ycf2"
                     /note="hypothetical protein RF2"
                     /codon_start=1
                     /transl_table=11
                     /product="Ycf2"
                     /label="ycf2 CDS"
     gene            88181..95074
                     /gene="ycf2"
                     /label="ycf2 gene"
     trna            complement(95710..95790)
                     /gene="trnL"
                     /product="tRNA-Leu"
                     /label="trnL tRNA"
     gene            complement(95710..95790)
                     /gene="trnL"
                     /label="trnL gene"
     cds             join(complement(97806..98585),complement(96368..97123))
                     /gene="ndhB"
                     /gene_synonym="ndh2"
                     /codon_start=1
                     /transl_table=11
                     /product="NADH dehydrogenase subunit 2"
                     /label="ndhB CDS"
     gene            complement(96368..98585)
                     /gene="ndhB"
                     /gene_synonym="ndh2"
                     /label="ndhB gene"
     intron          complement(97124..97805)
                     /gene="ndhB"
                     /NCBI_Key_Feature="intron"
                     /label="ndhB intron"
     cds             complement(98910..99377)
                     /gene="rps7"
                     /note="30S ribosomal protein S7"
                     /codon_start=1
                     /transl_table=11
                     /product="ribosomal protein S7"
                     /label="rps7 CDS"
     gene            complement(98910..99377)
                     /gene="rps7"
                     /label="rps7 gene"
     intron          complement(99457..99996)
                     /gene="rps12"
                     /NCBI_Key_Feature="intron"
                     /label="rps12 intron"
     trna            102118..102189
                     /gene="trnV"
                     /product="tRNA-Val"
                     /label="trnV tRNA"
     gene            102118..102189
                     /gene="trnV"
                     /label="trnV gene"
     rrna            102417..103907
                     /gene="rrn16S"
                     /product="16S ribosomal RNA"
                     /label="rrn16S rRNA"
     gene            102417..103907
                     /gene="rrn16S"
                     /label="rrn16S gene"
     trna            join(104210..104246,105093..105127)
                     /gene="trnI"
                     /product="tRNA-Ile"
                     /label="trnI tRNA"
     gene            104210..105127
                     /gene="trnI"
                     /label="trnI gene"
     intron          104247..105092
                     /gene="trnI"
                     /NCBI_Key_Feature="intron"
                     /created_by="User"
                     /label="trnI intron"
     trna            join(105197..105234,106036..106070)
                     /gene="trnA"
                     /product="tRNA-Ala"
                     /label="trnA"
     gene            105197..106070
                     /gene="trnA"
                     /label="trnA gene"
     intron          105235..106035
                     /gene="trnA"
                     /NCBI_Key_Feature="intron"
                     /modified_by="User"
                     /label="trnA intron"
     rrna            106227..109036
                     /gene="rrn23S"
                     /product="23S ribosomal RNA"
                     /label="rrn23S rRNA"
     gene            106227..109036
                     /gene="rrn23S"
                     /label="rrn23S gene"
     rrna            109138..109240
                     /gene="rrn4.5S"
                     /product="4.5S ribosomal RNA"
                     /label="rrn4.5S rRNA"
     gene            109138..109240
                     /gene="rrn4.5S"
                     /label="rrn4.5S gene"
     rRNA            109471..109591
                     /gene="rrn5S"
                     /product="5S ribosomal RNA"
                     /label="rrn5S rRNA"
     gene            109471..109591
                     /gene="rrn5S"
                     /NCBI_Key_Feature="gene"
                     /label="rrn5S gene"
     trna            109840..109913
                     /gene="trnR"
                     /product="tRNA-Arg"
                     /label="trnR tRNA"
     gene            109840..109913
                     /gene="trnR"
                     /label="trnR gene"
     trna            complement(110486..110557)
                     /gene="trnN"
                     /product="tRNA-Asn"
                     /label="trnN tRNA"
     gene            complement(110486..110557)
                     /gene="trnN"
                     /label="trnN gene"
     cds             110866..112758
                     /gene="ycf1"
                     /codon_start=1
                     /transl_table=11
                     /product="hypothetical protein"
                     /label="ycf1 CDS"
     gene            110866..112758
                     /gene="ycf1"
                     /label="ycf1 gene"
     cds             complement(112658..114889)
                     /gene="ndhF"
                     /gene_synonym="ndh5"
                     /codon_start=1
                     /transl_table=11
                     /product="NADH dehydrogenase subunit 5"
                     /label="ndhF CDS"
     gene            complement(112658..114889)
                     /gene="ndhF"
                     /gene_synonym="ndh5"
                     /label="ndhF gene"
     misc_feature    112696..112697
                     /note="junction IRA-SSC (JAS)"
                     /label="junction IRA-SSC"
     misc_feature    112697..129671
                     /note="small single copy region (SSC)"
                     /label="small single copy region (SSC)"
     cds             115767..115943
                     /gene="rpl32"
                     /codon_start=1
                     /transl_table=11
                     /product="ribosomal protein L32"
                     /label="rpl32 CDS"
     gene            115767..115943
                     /gene="rpl32"
                     /label="rpl32 gene"
     trna            116210..116289
                     /gene="trnL"
                     /product="tRNA-Leu"
                     /label="trnL tRNA"
     gene            116210..116289
                     /gene="trnL"
                     /label="trnL gene"
     CDS             116393..117337
                     /gene="ccsA"
                     /gene_synonym="ycf5"
                     /codon_start=1
                     /transl_table=11
                     /product="cytochrome c biogenesis protein"
                     /label="ccsA CDS"
     gene            116393..117337
                     /gene="ccsA"
                     /gene_synonym="ycf5"
                     /label="ccsA gene"
     CDS             complement(117663..119165)
                     /gene="ndhD"
                     /gene_synonym="ndh4"
                     /exception="RNA editing"
                     /codon_start=1
                     /transl_table=11
                     /product="NADH dehydrogenase subunit 4"
                     /translation="MNYFPWLTIIVVLPILGGSLIFFLPHRGNKVIRWYTISISIFEL
                     LLTTYIFCYHFQLTDPLTQLADDYKWINFFDFDWRLGIDGLSIGTILLTGFITTLATL
                     AAWPLTRDSRLFHFLMLAMYSGQIGSFSSHDLLLFFLMWEFELIPVYLLLLIWGGRKR
                     LYSATKFILYTAGGSIFLLIGVFGIGLYGSNEPTLNFEILANQSYPVALELLFYTGFF
                     IAFAVKLPIIPLHTWLPDTHGEAHYSTCMLLAGILLKMGAYGLVRINMQLFPHAHSIF
                     SPWLIIVGAIQIIYAASTSPGQRNLKKRIAYSSVSHMGFIIIGIGAITDTGLNGALLQ
                     MISHGFIGAALFFLAGMTYDRIRLVYLDKMGGMAIFLPKIFTLFSILSMASLALPGMS
                     GFVAELIVFFGIITSQQYFLIPKILITFLMAIGMILTPIYLLSMLRQMFYGYKILNAQ
                     NSYFFDSGPRELFILISILLPIIGIGIYPDFILSLSVEKVEAIISTYFYR"
                     /label="ndhD CDS"
     gene            complement(117663..119165)
                     /gene="ndhD"
                     /gene_synonym="ndh4"
                     /label="ndhD gene"
     cds             complement(119306..119551)
                     /gene="psaC"
                     /note="9 kDa protein; photosystem I iron-sulfur center"
                     /codon_start=1
                     /transl_table=11
                     /product="photosystem I subunit VII"
                     /label="psaC CDS"
     gene            complement(119306..119551)
                     /gene="psaC"
                     /label="psaC gene"
     cds             complement(119775..120080)
                     /gene="ndhE"
                     /gene_synonym="ndh4L"
                     /codon_start=1
                     /transl_table=11
                     /product="NADH dehydrogenase subunit 4L"
                     /label="ndhE CDS"
     gene            complement(119775..120080)
                     /gene="ndhE"
                     /gene_synonym="ndh4L"
                     /label="ndhE gene"
     cds             complement(120304..120834)
                     /gene="ndhG"
                     /codon_start=1
                     /transl_table=11
                     /product="NADH dehydrogenase subunit 6"
                     /label="ndhG CDS"
     gene            complement(120304..120834)
                     /gene="ndhG"
                     /label="ndhG gene"
     cds             complement(121241..121753)
                     /gene="ndhI"
                     /gene_synonym="frxB"
                     /note="NADH dehydrogenase 18 kDa subunit"
                     /codon_start=1
                     /transl_table=11
                     /product="NADH dehydrogenase subunit I"
                     /label="ndhI CDS"
     gene            complement(121241..121753)
                     /gene="ndhI"
                     /gene_synonym="frxB"
                     /label="ndhI gene"
     cds             join(complement(123406..123958),
                     complement(121844..122382))
                     /gene="ndhA"
                     /gene_synonym="ndh1"
                     /codon_start=1
                     /transl_table=11
                     /product="NADH dehydrogenase subunit 1"
                     /label="ndhA CDS"
     gene            complement(121844..123958)
                     /gene="ndhA"
                     /gene_synonym="ndh1"
                     /label="ndhA gene"
     intron          complement(122383..123405)
                     /gene="ndhA"
                     /NCBI_Key_Feature="intron"
                     /label="ndhA intron"
     cds             complement(123960..125141)
                     /gene="ndhH"
                     /note="NADH dehydrogenase 49 kDa subunit"
                     /codon_start=1
                     /transl_table=11
                     /product="NADH dehydrogenase subunit 7"
                     /label="ndhH CDS"
     gene            complement(123960..125141)
                     /gene="ndhH"
                     /label="ndhH gene"
     cds             complement(125262..125525)
                     /gene="rps15"
                     /codon_start=1
                     /transl_table=11
                     /product="ribosomal protein S15"
                     /label="rps15 CDS"
     gene            complement(125262..125525)
                     /gene="rps15"
                     /label="rps15 gene"
     CDS             complement(125836..131502)
                     /gene="ycf1"
                     /codon_start=1
                     /transl_table=11
                     /product="Ycf1"
                     /label="ycf1 CDS"
     gene            complement(125836..131502)
                     /gene="ycf1"
                     /label="ycf1 gene"
     misc_feature    129671..129672
                     /note="junction SSC-IRB (JSA)"
                     /label="junction SSC-IRB"
     repeat_region   129672..156452
                     /note="inverted repeat B (IRB)"
                     /rpt_type="inverted"
                     /modified_by="User"
                     /label="inverted repeat B (IRB)"
     trna            131811..131882
                     /gene="trnN"
                     /product="tRNA-Asn"
                     /label="trnN tRNA"
     gene            131811..131882
                     /gene="trnN"
                     /label="trnN gene"
     trna            complement(132455..132528)
                     /gene="trnR"
                     /product="tRNA-Arg"
                     /label="trnR tRNA"
     gene            complement(132455..132528)
                     /gene="trnR"
                     /label="trnR gene"
     rRNA            complement(132777..132897)
                     /gene="rrn5S"
                     /product="5S ribosomal RNA"
                     /modified_by="User"
                     /label="rrn5S rRNA"
     gene            complement(132777..132897)
                     /gene="rrn5S"
                     /label="rrn5S gene"
     rrna            complement(133128..133230)
                     /gene="rrn4.5S"
                     /product="4.5S ribosomal RNA"
                     /label="rrn4.5S rRNA"
     gene            complement(133128..133230)
                     /gene="rrn4.5S"
                     /label="rrn4.5S gene"
     rrna            complement(133332..136141)
                     /gene="rrn23S"
                     /product="23S ribosomal RNA"
                     /label="rrn23S rRNA"
     gene            complement(133332..136141)
                     /gene="rrn23S"
                     /label="rrn23S gene"
     trna            join(complement(137134..137171),
                     complement(136298..136332))
                     /gene="trnA"
                     /product="tRNA-Ala"
                     /label="trnA"
     gene            complement(136298..137171)
                     /gene="trnA"
                     /label="trnA gene"
     intron          complement(136333..137133)
                     /gene="trnA"
                     /NCBI_Key_Feature="intron"
                     /created_by="User"
                     /label="trnA intron"
     trna            join(complement(138122..138158),
                     complement(137241..137275))
                     /gene="trnI"
                     /product="tRNA-Ile"
                     /label="trnI tRNA"
     gene            complement(137241..138158)
                     /gene="trnI"
                     /label="trnI gene"
     intron          complement(137276..138121)
                     /gene="trnI"
                     /NCBI_Key_Feature="intron"
                     /label="trnI intron"
     rrna            complement(138461..139951)
                     /gene="rrn16S"
                     /product="16S ribosomal RNA"
                     /label="rrn16S rRNA"
     gene            complement(138461..139951)
                     /gene="rrn16S"
                     /label="rrn16S gene"
     trna            complement(140179..140250)
                     /gene="trnV"
                     /product="tRNA-Val"
                     /label="trnV tRNA"
     gene            complement(140179..140250)
                     /gene="trnV"
                     /label="trnV gene"
     intron          142372..142911
                     /gene="rps12"
                     /label="rps12 intron"
     cds             142991..143458
                     /gene="rps7"
                     /note="30S ribosomal protein S7"
                     /codon_start=1
                     /transl_table=11
                     /product="ribosomal protein S7"
                     /label="rps7 CDS"
     gene            142991..143458
                     /gene="rps7"
                     /label="rps7 gene"
     cds             join(143783..144562,145245..146000)
                     /gene="ndhB"
                     /gene_synonym="ndh2"
                     /codon_start=1
                     /transl_table=11
                     /product="NADH dehydrogenase subunit 2"
                     /label="ndhB CDS"
     gene            143783..146000
                     /gene="ndhB"
                     /gene_synonym="ndh2"
                     /label="ndhB gene"
     intron          144563..145244
                     /gene="ndhB"
                     /NCBI_Key_Feature="intron"
                     /label="ndhB intron"
     trna            146578..146658
                     /gene="trnL"
                     /product="tRNA-Leu"
                     /label="trnL tRNA"
     gene            146578..146658
                     /gene="trnL"
                     /label="trnL gene"
     CDS             complement(147294..154187)
                     /gene="ycf2"
                     /note="hypothetical protein RF2"
                     /codon_start=1
                     /transl_table=11
                     /product="Ycf2"
                     /label="ycf2 CDS"
     gene            complement(147294..154187)
                     /gene="ycf2"
                     /label="ycf2 gene"
     trna            154276..154349
                     /gene="trnI"
                     /product="tRNA-Ile"
                     /note
                     /label="trnI tRNA"
     gene            154276..154349
                     /gene="trnI"
                     /label="trnI gene"
     cds             154519..154818
                     /gene="rpl23"
                     /note="50S ribosomal protein L23"
                     /codon_start=1
                     /transl_table=11
                     /product="ribosomal protein L23"
                     /label="rpl23 CDS"
     gene            154519..154818
                     /gene="rpl23"
                     /label="rpl23 gene"
     cds             join(154828..155217,155881..156315)
                     /gene="rpl2"
                     /note="50S ribosomal protein L2"
                     /codon_start=1
                     /transl_table=11
                     /product="ribosomal protein L2"
                     /label="rpl2 CDS"
     gene            154828..156315
                     /gene="rpl2"
                     /label="rpl2 gene"
     intron          155218..155880
                     /gene="rpl2"
                     /NCBI_Key_Feature="intron"
                     /label="rpl2 intron"
ORIGIN      
        1 gcgaacgacg ggaattgaac ccgcgcatgg tggattcaca atccactacc ttgatccact
       61 tggctacatc cgcccctact tctcataagt aataatatac tatttcatat attttcattt
      121 tttttttttt gaaaatcctt tctatttata ttaataaata ctttaacaga ctttaaatca
      181 acaattcaaa aaagggagca ataatcaata ggctttgatt attgctccct tttttgaatc
      241 aaaaactcgt ctaaattcag actaataaaa gagtcttatc catttgtaga tggaacttca
      301 agagcagcta ggtctagagg gaaattatga gcattacgtt catgcataac ttccatacca
      361 aggttagcgc ggttaataat atcagcccaa gtattaatta cacgaccttg actatcaact
      421 acagattggt tgaaattaaa accatttaaa ttgaaagcca tggtactaat acctaaagca
      481 gtaaaccaga tacctactac aggccaagca gctaagaaga aatgtaaaga acgagaattg
      541 ttgaaactag cgtattggaa gatcaatcgg ccaaaataac catgagcagc tacgatatta
      601 taagtttctt cctcttgacc aaatctgtaa ccttcattag cagattcatt ttctgtggtt
      661 tccctgatca aactagaggt taccaaggaa ccatgcatag cactgaatag ggagccgccg
      721 aatacaccag ctacacctaa catatgaaat gggtgcataa ggatgttgtg ctcagcctgg
      781 aatacgatca tgaagttgaa agtaccggaa attcctagag gcataccatc agaaaagctt
      841 ccttgaccga ttggatagat caagaaaacc gcagcagcag ctgcaacagg agctgaatat
      901 gcaacagcaa tccaagggcg catacccaga cggaaactaa gttcccactc acgacccatg
      961 tagcaagcta caccaagtaa gaagtgtaga acaattagct cataaggacc accattgtat
     1021 aaccattcat caacagatgc cgcttcccag attgggtaaa aatgcaaacc tatagctgca
     1081 gaagtaggaa taatggcacc agagataatg ttgtttccgt aaagtaaaga tccagaaacg
     1141 ggttcacgaa taccatcaat atccactgga ggagcagcaa tgaaggcaat aataaataca
     1201 gaagttgcgg tcaataaggt agggatcatc aaaacaccaa accatccaat gtaaagacgg
     1261 ttttcggtgc tggttatcca gttacagaag cgaccccata ggctttcgct ttcgcgtctc
     1321 tctaaaatag cagtcatggc aaaatcttgg tttatttcat catcagggac tcccaagcac
     1381 acaaattctc tagaaataaa atagataatt gaggacttgt tatttaacag tataacatga
     1441 cttatatacc cgtgtcaacc aatatctcta ttcaccgatc tctacctacg gtcttatcta
     1501 tcgagaatcc ttaaattttt gctgtttgat gatctaaagg aaatgagttc aaaaaacaaa
     1561 ataaagctaa tccgaatcta gaacatttga atattccaat gggttgcccg ggactcgaac
     1621 ccggaactag tcggatggag tagataattt tttttcaata ggaatagagg taaaaaaaaa
     1681 atccctccgc aaaccgtgct tgcatttttc attgcacaca gctttctcta tgtatacatc
     1741 tacaatcaga tcagcatctt ccgtagacag ggctctaaga aaaatgggat actcagttaa
     1801 tcacaaccct tcgtcttcct tcatgagcat ttcatcaaaa tcatttaaag aaaatgaaga
     1861 tttccatgat cttagaacca attattttca attcactaga tcattgatgg aagtaatatc
     1921 caaataccaa attcgccccc tatataaact tcctggaatc aaatcagttc ttgagaagat
     1981 taaagaaaga acaatttctt cccccctaag gctaaggaat tcttcgaata ctttcgaacc
     2041 taatcgtttt aagaaaacac ggctagtagt tttgtgtttc cgagccaaag ttttaagaca
     2101 agaaagtcga agtatatatt ttactcgata caaagtcttt ttttttgagg atccactgtg
     2161 ataatgagaa agatttcggc atatacgaag aaattggtcg ataatctcag aatcgaatga
     2221 atcggcccag gccggcttac caatgggatg tcctaatggg ttacaaaatt tagctttaga
     2281 caatgaatca atcattggaa taattgtaac tcttgtttcg agcttcgtca tagcattatc
     2341 gagtagaaat gaattttcga ccatttgact ccgtaccact gaagaagtga ttagtactct
     2401 tgaaagataa cccaaaaagt caagagactg cttccataat tgatttctat cgatcctttc
     2461 gggttgagac cacatagaat aatgatattg ccataaatga agaaaataat atttccattt
     2521 attaattaga ataggcgtat tatttgaaga aagaattgat tttccttgat atctaacata
     2581 atgcataaaa ggatctttgc ataactccaa gatgtcctga aattcattat gaataaatac
     2641 tttgacaata ttttttagtt ttctaaataa atatattcgt tgaaaaaaga atccagaaaa
     2701 tgttgaacgt aaatgaaaat attgattacg aagaaaaaaa aatatggatt cgtattcaca
     2761 tatatgaaaa ttatatagga acaagaagaa tcttggattg gtttttgaaa aaaaccaatt
     2821 ctttggaaga ataaacctat tccaattaca atactcatac agaaagaaac gtaagaaatg
     2881 caaagaagag ggatccttca accagtaacg taggggttgc accaagatct ctagatggat
     2941 gtgatagggt attagtacat ttgacacaga atctaaatgg gacaatttgt cctctaaaaa
     3001 agaaaatatt gaatgaattg atcgtaaatt acgaaattga tctacctctt tcctttttaa
     3061 ggaaaatcgt aatcgaaaag aaaatggaat ttccacagtg actgcaaatg cctcggatag
     3121 aatttgcgaa tacaaattct tgttataagc aaaaaaccta ttttgtctag aatcagtatc
     3181 caaaataatc aaaggattct gttgatacat tcgaataatt aaacgtttaa caattattga
     3241 actaattctt ttgtcataac ccacattttc taaccaaata gatctaattg atctctttaa
     3301 aacatgatga gcaagtgtat aaatatactc ctgaaaaagg agtgggtata ggaagttgtg
     3361 ttgccaagat ctatttaggt ctaaatatcc ttgaaattga tccattggaa attggattgg
     3421 aatcaaaaga aacagaaagt agtccattta ttgattataa aacaatatat agtgcgatgc
     3481 agtcaaaaca aagcgttata gtaagaaaat actagatatc tcggaaatag gtagactcat
     3541 caacagactc tctatcctct atttcaatct aaatagttta tatttgtttc taggataaca
     3601 aaacaaaata ggttagaaat cctttatttt tcaaaccaat cgctcttttg attttggaaa
     3661 atcaatatat ttatcaatat gctgcttctt ctacacattt atgtacaacc cagaatagga
     3721 cataactaat aattaggact catttgatta ataaaaacga aaatggataa gatactataa
     3781 tcatgcactc aaggagaatt cttcccccgt actgggcact aatatatttt taacgtctaa
     3841 ttagatcggg taatcattca aatttagaac aaaggctcgt tgctcttttt tttccttata
     3901 aaaacttaat tgaagtcgga aaactctatc catttattca ttcgatccca ttctgattct
     3961 gaattaattt cattttttcg cactcccaat tcaaataagt tttagaaccg atccagttaa
     4021 agtaaaactg aaacattctc agaattttct attcatacga catgctgttt tttccagtca
     4081 ttcctttcag gatcagtcgt ggtcttacaa agtctaccaa aggtatgaat gaatccctta
     4141 cttcattgaa gtgtgtaaaa gatgctagcc gcacttaaaa gccgagtact ctaccgttga
     4201 gttagcaacc cgaagaacaa aaaattggca atgtttggtt ggataaaaaa ctaaagagat
     4261 aaaattgaac aacacaatca aaacatcaaa ctagcaaaaa atccatcgaa aattttcaat
     4321 tcttaaatta ttattaattt cataaattcc catttattta agagtcaaaa aagagaatat
     4381 ttttcagata aaaatcaaaa taaaagaaat caaaaatcta gtcaaaatct tttgactgaa
     4441 gtcaagtaac aaacaaagcg agtaaatgga tccgtttatc cacgatcgaa ttatatttgc
     4501 tcaataggct cttgtcaata taaaaaagaa gacagggtaa aaaaagtgtt aagaaacaaa
     4561 aagagggagg gagaggggga tctactagaa aaaagttata aaactaaatc aaaatttccc
     4621 ccttctcctt tttttttatt aattgaattt cttaagaaat tcataaaaaa cccccgccct
     4681 tttcaaaata tcacaaagag ttcctgtagg ttgagcaccc ttttcaagaa aatataaaat
     4741 agcaggaata tttaaatagg tttgactgtt tataggatca taaaaaccca ttttacacag
     4801 ctcttttcct tctcttcggg atcgaccatc gattgcaaca attcgataaa cagctcattg
     4861 ggatagatgt agacgaactc taactccccc cagaaacgta tacgaagttt tcccctcgta
     4921 cggctcgaga aattgaagtg atgtttatat atacaaggtc aaatagatcc ataaagaaat
     4981 tagactaata ttaagaaata ttaaaaaata ataatattat ttgattatat ttcttttttt
     5041 attttatatc aatagaaaaa aaaaacacac acttttcttc tcataactca agttggataa
     5101 ctatgaaata gctcaaaaga aaataagaaa agcctattca tttcattttt tgagtagtct
     5161 ctaatccatc tttttttgtc cccattaaaa caaaatagat tttgaccctt cgttcttaat
     5221 ctagttgtcg aggcaataaa aaaaggggat tttcttgttc caagatactt tatctttacc
     5281 gcgaatcatt gggtttagac attacttcgg tgacttcaaa tcgtttgaaa atggcagcaa
     5341 catgcccccc ttttatgctt tttttctata aaagattcat agaaaagagt atcacacgga
     5401 aaaaaatcac tatacttaca aagttgttaa aacttattaa ttagcactaa ccctagattc
     5461 cttgcccctg agaaaagaat caatagtttc gactcgagct acatcacgta ctatcttaca
     5521 ctacaatcca aaaaaaccca aggttctggt gtaagagaac aaaagatgtc gggccaagag
     5581 cacatttata attcaaatgg tggatataag aatccacgaa cgatcctggc tgtcaagtcg
     5641 cgcgttgctt tctaccacat cgtttcaaac gaagttttac cataacattc ctccgggttt
     5701 gaactggtat ggaattgatt caattatgga atcacgaata gtcatttgtt cgttcgttac
     5761 agttgttcca taggaatgca tatttttttt ttcttttttt caattcctat gaatgactgc
     5821 tttttttacg aagtcgtagc aaaaataaaa tttcatacca atttttcttt tttcatttta
     5881 ttgattgaat tgcaatatgc tatttttgat tttctttcta acgaaaaaag accaatttat
     5941 caatccgaaa tcgaaacaga aagattagaa aatcgaagat taggaattgc aaaatttttg
     6001 ttattgaatc cacattcgat cttcagagga tcaaatcctt ataaaaaaga aaaaaaattc
     6061 aattaaatag ttctttaata acaattgaaa aaatacccac catttcgata gaatcaaact
     6121 actgatcaaa tagactcatc aaaatcagcc atcctaaaat tcaacctcat taattacaaa
     6181 aatatagact aaagtctcct attcttttag ttcatactga aaaagaaaat aagcaaaaat
     6241 tcatgatttt cttttacgag tagtttcgga tgactgagcg ggttaaataa cgcttagtta
     6301 aataaactaa atataaatta taaaaataaa ggggaatcaa atagaaatat aggatctatg
     6361 aattacttat tattccatac atttcgatac atttaaaatt atattttgat atttttatca
     6421 aatacttaaa aataaggttc aaagaaaata cataatgtat aacatttttt tcttactaac
     6481 ttattctatt catttcatct gcttaatttc atcgaatttg tattagacca ggtattgaaa
     6541 tgagtgtgtt cgattattaa tcgttataat agttatatgc gaggttaagg cttttcaact
     6601 aactaatttc ttttagccta agcaataata atattaacta ctctatactc tactctaaga
     6661 gtatagattg aatgaaggga gggaggcggg ggggggggtt caatctcttg ttaatttgtt
     6721 tgaaattgat ttcaaattct tgaaatctat agttcctatg ttattcaaat cacaacttga
     6781 ttcagatcca tttatgacaa tctttcgtta ttctcaaaat aattctcaaa ctatctatat
     6841 tctttctttc tagatataaa ctagaaaaag gtattccctg ggacggaagg attcgaacct
     6901 ccgaatcgcg ggaccaaaac ccgttgcctt accacttggc cacgccccat ttgtctttct
     6961 gttcaatcaa tactaataaa cagtagtatt agtactggtt gttcgtcaat tccaatcaaa
     7021 aaatcgattg ttcctaggat tttgacacgt agagctagag ggaaaaatga atttattgat
     7081 cattagatcg aatttaatta aaatactgtc taaaatacga tttcttctat tctcctttct
     7141 cttttatttt gaaaatcaaa cggttttcac ttgggtgagt tttcgaaaaa ggattttttt
     7201 tagttttctt tttctgtttt aacagatatc caataaaact caatcaaaat taaattatct
     7261 ccaagttcaa tacaggaaaa aaatgtttat tatgcttaat atctttagtt tgatctactt
     7321 ctgttttcat ttcaaccttt atttgaattc aagtagtttt ttagtagtca aattgccgga
     7381 ggcctacgct tttttgaatc ctatcgtaga tattatgcca gtaatacccc ttctgttttt
     7441 tctattagcc tttgtttggc aagctgctgt aagttttcga taagatgttg agtaatgtac
     7501 tagacattat ttatccgaga aagagaaaat gctaataatt attcgataaa ctttagaata
     7561 tgaaccctcg attcaaacaa ttgataattg gaattctttt ctcattctga ttctttttag
     7621 aaactttact tttgaattta tttcattctt tgatttagtg aaaccccttt tgagcccccc
     7681 aataggaggt agtaaaggat ggagatagga aagaattttt ttttgaaatc aaccgactgc
     7741 aaatacattt ttgagttctt tttctagaaa ccgttttgtt tattggtgtc gaaataggat
     7801 atgtggtaga aaaaaagata atctattctc tctctttttt tttttcaaaa aatgatcttg
     7861 gagattgtgt aatgcttact ctcaaactct ttgtttacac agtagtgata ttctttgttt
     7921 ctctctttat ctttggattt ctatctaatg atccaggacg taatcccgga cgtgacgaat
     7981 aaaaaaagaa ctttatttga atttcaaaaa aagatcaaat atcaattcat caacaaaaac
     8041 ggaaagagag ggattcgaac cctcggtacg aaaaactcat acaacggatt agcaatccga
     8101 cgctttagtc cactcagcca tctctcccaa tttaaaattt tgaatcttac ttttcaaaag
     8161 taagatataa aaaaaaaact cctctctttc cttatttctc gttatcttta ttaaaattag
     8221 attttagatt cgaattctat tcatatatag ataaaatcca ttctatctat atatatatta
     8281 aaaaaacaag ggtcgaaaga attcaataaa aacaaagaaa gaaaataaaa aatatttctt
     8341 ctgtcgaaat atattgttta ttttcttatc ctggcttggt tcgtacctag ccaggccttt
     8401 ttttgtacca aatcatatat attacaaaaa aatgtttaac aaaattcttt ttttttattg
     8461 atcaatatta aggacaattt tgattctagg atatagaata gaatcaaagt ttaatttttt
     8521 tctttattct tctattgata ttgaattatt gacttctatt ttatttcctg atttatgatt
     8581 atatcataat tattaattag aatcgaatta ataatctaat tcgaatatta ttaatattct
     8641 ttattttctt ccttttttct tccccctcct cttagtggta ctgtactgaa agaaacttgt
     8701 tattgagtta ttaataatta ggagtcctgt ttaactaatt tattgaaata aacccgatta
     8761 ggtctaataa aaaaactaaa acacacctat gctatcattt tcattattat tttcggattc
     8821 tatctcttat tctgattacg tctgattacc ttcttattcg acaagaaatt tatttatata
     8881 caattattat atacaacaat ggcgggtata gtttagtggt aaaagtgtga ttcgttttag
     8941 taatcctttt tagggttaag gggtccctcg gatttgcttc atattccgaa caaaaacttt
     9001 ttttcttaaa aggattcaat cctttccttt acctatcaat tcaataagaa ggagtcgagg
     9061 aagaatcgaa attctcgtga tttgagtcca aggttcaaat tttttataaa tttttaaaat
     9121 tggattatca aatagcgaaa cacaatttgt tttattggat caagactccc aataactatg
     9181 cgtatggata aaggatccat ggataaagat agaaaagtgt agttcgaatc gtaactaaat
     9241 cttcaatctt ttcctattat tctatagaaa gaagaaagat taaagcaaaa tagcttatct
     9301 attaactaag gatgtcttta gtttccgaag gacattaacc tttttttagt tttagctcgg
     9361 tagaaaggaa aaaacttttc ctaaggattc tattacatca aatagaaata gagaacgaag
     9421 taactaagag aatattgtta gaatacccta ttctatattc tagaggggat tgtctagaaa
     9481 gccaaatctc tttgaatgca ttcaaagaga cagctgacat agatgttatg gttcaacaat
     9541 tttttgattt cattcaggtc ttatttcaat cttgatattt attcatacat ccataaagga
     9601 gccgaacgaa atcaaagttt catgttcggt tttgaattag agacgttaac aatgatgaat
     9661 caacgtctac tataacccct agccttccaa gctaacgatg cgggttcgat tcccgctacc
     9721 cgctctatta gaatgatata gtattctata tcaaaatatt cttttgatat agaatactat
     9781 atcattaatc ctctattcta tcatatatag aaaaatattc ttgtatcttt aagattgaat
     9841 atagaattat ggagattcta cccccctaga tatcatcttt ttaagaacac caaacaagaa
     9901 gtcaaaaagc acgaaatgtg aaaaaaagcg tccattgtct aatggatagg acataggtct
     9961 tctaaacctt tggtataggt tcaaatccta ttggacgcaa gttcttctat gtattttttt
    10021 aggtttctat ccaaaagcta ttgctatttt tattttgact gatttgcatc agggatgctt
    10081 caaatagtag ggcgtcttag atgattattt tcttgaaatt ttgttaatat gaattgcaaa
    10141 tgtattttga tatagtattg aatactattc atttagaata gaaatagatt cgaattatta
    10201 ttattctaat agaatagtat ataatatata ctattaatta attaatacaa ataatgtatt
    10261 aatttaatac aaataatata ttaattccat taatggtaag aaaagttatt aaagttattt
    10321 ataaatagag taataaaata aaatttagca aaactgaaat taaggatcaa tttttttata
    10381 ctctacttgt tcctaaagtc caaaacgctc catctgttct tgaatagttt ctttcaaaat
    10441 ggattctgct tcctcggtga atgtcttagt agaagatatg atttcttgga actgaggttt
    10501 attcgttttt acataagtac gtaattcaac aagaaatttc cttacctgta caatttctaa
    10561 taaatcaaga taaccgttcg ttccggtata aatagtcata atctgttctg ccactgtgag
    10621 aggggcggat tgggattgtt taagcaactc acgtaatcgt tgaccccttg ccaattgatt
    10681 ctgagtagct ttatcgagat cagaagcgaa ttgtgcaaag gcttctaatt ctgcaaattg
    10741 ggccaattct aattttaatt ttcccgctac ttgtttcatg gctttaattt gagctgcaga
    10801 tcccactctg gagacagaaa tacccacatt aatcgcaggt ctaattccag cattgaatag
    10861 atcggctgac aaaaatattt gtccgtctgt aatggaaatc acattagtag gaatataagc
    10921 cgaaacatct cctgactggg tctcaactat tggtaaagca gtcatacttc cttcacctaa
    10981 acgagaactt aatttagcgg ctctttccaa aaggcgtgaa tgcaaataaa aaacatctcc
    11041 tggataagct tcgcgaccag ggggccttcg taatagaaga gacatttggc gataagcctg
    11101 tgcttgtttg gagggatcat cataaatgat taaagtatgt cgtttacggt acataaaata
    11161 ttcagcgagg gcggctcctg tataaggagc aagatattgt aacgtagctg gtgaatccgc
    11221 cgtttcagct accacaatag tgtattccat agctcccctt tcctgaagag tatccactac
    11281 ctgagccaca gaagatgctt tttgaccaat agctacataa acacatatta cattttgacc
    11341 ttgttgattc agaatcgtat ccgtggctac tgctgtttta ccggtctgtc tgtccccaat
    11401 aattaattct cgctgaccgc gtcctatagg gatcatggaa tcaatagcaa tgagtcctgt
    11461 ttgaagaggc tcatagacgg aacgtctcga aataataccc ggagcgggtg attcaattaa
    11521 gcgagattcc aaagtggaaa tctcaccccg accatcaatc ggttttgcca gagcatttat
    11581 aacacgaccc aaataagcct cactcaccgg tatctgagca atccttcctg ttgcttttac
    11641 agagcttcct tcttgtatca tcaaaccgtc ccccattaat actataccga cattatttga
    11701 ttccaaattt aaagcaatgc ctattgtacc ttcttcaaac tctactaatt cacctgccat
    11761 tacttcatca agaccataaa tgcgagcaat gccatcgcct acttgcagga cagtaccggt
    11821 atttaaaacc tttacttctc gattatattg ctcaatacgt tcacgtataa tattactaat
    11881 ttcgtcggct ttaatggtta ccatgagtat ttctcaattt ttttgtaata aaaaaataat
    11941 gcctataaga gaaagactaa tcagttattt ctttcatcgc cccaaacatg ccaatattag
    12001 tactgatagt acgtaaatgt aactcgttgt tcaaacaact attcagagct cctaaggctc
    12061 cttgtaaagc ttgttggaaa acccgttgtc gaacttcatt aatcgctctt tgttgttcaa
    12121 aaagaacggt ttcgtttttg taattttcta attgttccaa ggtcttagaa gttgaattaa
    12181 tcagattcaa tctttcttgc tctattcccg agtatccatt cactcgaaac tgttccgctt
    12241 ccatttccac tttctgtaaa cgggtccgtg ctttttctag ctgttcaatg gccccgccac
    12301 gtaattcttc tgaatttcga atagtactca agatcttctg ttttcgatta tctaataaat
    12361 cgcttaatga aagtagatta tcttggcatt catttgaaaa ctttcataat ccattcccga
    12421 accaaacatg aatttttcaa ttcatttggc tctcacgctc aattacgtca tggtcaattc
    12481 ccatatcttg ttatgaatgt aatgagccta tcctcttttc tctattccga ttcacacccc
    12541 tacaaaatcg aaaaacggat cacgaatacg aattcaagat cataataaaa tttggaggac
    12601 tcttctgacc aaataaaaaa aaatatgaaa ttgtcagcaa agttgctttt tttttttatt
    12661 tttattgaaa tccaaagaat tcgtttcact ttctacatac attatatatt acataggtca
    12721 tcgatttggc atttgataag ataatataga aaaaaatagt gtgacccttt tgcaatacaa
    12781 taaaggtttc aaagcatttt ctcgacatga gcgttctata tcgaacaaaa aattgcaact
    12841 agtccttcat ttgaaatttc aaatgacgat agtagtagaa agaataccat gctatgtttg
    12901 gacttcaaag gtttcgcttt aaccatataa ttagtcccgc attattggtt gattgagaat
    12961 caaagcggat ttaccaatga attacgaaat gctacgtttc ttaaatattt aagatatcat
    13021 tttttatgaa ttgataaaat tcaatgaatt tcaaaattca taagtaattc gcgagatcat
    13081 gcacctttta ctttaatttt attttttact agttaaaatg aaaataatga aaaaaaaagt
    13141 gcagctggac cggtccagcc tattcttgaa ataaacaact cgcacacact ccctttccaa
    13201 aaaagatcaa tacaccaaat actacactta gatttattgg atttgttgct aaaatatcgg
    13261 tattaaaccc gaaactcccg gccagcggcc attggcccaa ggaaaggaaa gaatcggtta
    13321 gatttttcat acaatctcct ttcttttaca gatagataaa aaaacaagaa tagagtttct
    13381 ttttttgtat cacttcctta tatacttcta tatattctta tattcgattt atatgaattt
    13441 cttatatcta tagaattgat ttcgaaatca atatggattt tctatttatt atcttttatt
    13501 ttttattcta tttttatttc ttatttgtat ttgaatttcc ctctctcttt ctaaatcgat
    13561 atatcaaaaa aaaaaaataa agtttatttc gaaatggatt ttttcaattc aaaattccta
    13621 atcctaatga aaataatact tattagaatt tgagaattag ctatcaaatt tcaagtttcg
    13681 tatcaatttc ggaatatttc gtttgttgta agactcctta agtttcaatt tctaagaacg
    13741 ggaaggaaga aagcggatcc gtatgctaat tactcatcct taaatctttc cttcccggac
    13801 agggattagt gtccaaattg taggagtgaa ttattgatat aattccaaaa agcaaggagc
    13861 aagtataagt cctgaataaa atcaattcag aaaaaaaaaa ataagtcaaa attttctata
    13921 tctattttct atatctatat atatatttgt gattctttaa gtgtttaaga caagattaaa
    13981 caaaaggatt cgcaaataac agcgctaaag cgacaaccaa tccataaatt gttaatgctt
    14041 ccataaaagc cagactaagc aataaagtac ctcgtatttt tccctccgcc tcgggctgtc
    14101 ttgcgatccc ctctacagct tggcccgcag cagtcccttg gccaacccca ggtccaatag
    14161 aagcaagtcc gaccgctaac ccagcagcaa taacggaagc ggcagaaatg agtggattca
    14221 tgataagttc aattcctcac aaaaaaaaaa aatggttaat gatacaatca ttcaatgaat
    14281 tatagatgaa ttattccatt actcagtttc atccaaacag agtaactaaa aactccaaat
    14341 tgaagtaata gaataatatt attgaatcat cagaaccgat tctctatcgc tttttgaagt
    14401 tggattctta ggaatccaaa accaaagacg tctattggaa tcccatatac atgtgtttct
    14461 tccagaatgt aaaccaactt atttggatct tagatccatt agaattcttt ttgaacggga
    14521 aaaactccct agctgaattc gataatagtt ggattctagg cattcaagat acacaatttt
    14581 gaactggcta atttcttttt ttgaatcgcg ttttttaatt cttctctttc tttatgatta
    14641 ttccgcatgg atcgaattta catagaaaaa tagaaaaatt ggttaaggcg aatcatttca
    14701 tagaaatttg cattagaatt ttattctatt ttcttttctt tcttaatttt ttattcttct
    14761 tgtttattaa attgtttttt attaaatatt ttaataaata tttataaata aaatatcatt
    14821 tattaaaata ttcttatatt cttttattta caaacaggac attcatttta ggaaaccaat
    14881 cctttcgatc tctttcattt tttttagaac cccccctaac tattttagtg gaatcttttt
    14941 tcctattacg gtatattata actgccttat tagttatccc ttattagtta tctattttga
    15001 tgttccccaa gtagattatc ttgagttccg ctattatttt ggtctaaatt caaaaaacaa
    15061 ctatttgtaa gtgaagtcaa tgatgaccct ccatggattc tcctatataa gcggcggcta
    15121 aagttgcaaa aataagagct tgaataccac ttgtaaataa tccaaggaac atgacaggta
    15181 taggaactac tgaaggtact aaagaaacaa gaacaacaac tactaattca tcggctaaaa
    15241 tatttccgaa aagtcgaaaa ctaagcgata agggttttgt aaaatcttcc aagatgttaa
    15301 tgggtaaaag gattggagta ggttgaatgt atttactgaa ataacctaat ccttttttgc
    15361 taagacccgc atagaaatag gctactgagg tgagtaaagc taaagcaaca gtagtattta
    15421 tatcattcgt gggtgcggct aactctccat ggggtaactg tatgattttc catggtaaaa
    15481 gagcccctga ccaattacaa acaaaaataa aaaggaacat agttcctata aaaggaaccc
    15541 atggaccata ttcttctcca atctgggttt tgctcacgtc tcgaatgaat tccaggacat
    15601 attcgaagaa attctgcccg tcattcggaa tggtttgtgg attccgaaca gctatactgg
    15661 ctgaaactaa taagatagca attacaaccc aagaagtaat aagtacttgg ccatggactt
    15721 gaaaacctcc tatttgccaa taaaaatgtt ggcctacttc tacacccgct atttggtata
    15781 acacttttag tgtgttggtg gaacatgata gaacattcat attaccctct gacagaaatt
    15841 gaaattccag gaaattattt taattcaacc atctcttttt cgacttgctt atttgaattt
    15901 tttgatacga actactaaca taatatcccg actcattttt atctgattta tataatcaaa
    15961 ttcaagaata gtaaatgatt ccataaattt ctgtagttca aaaaaaaatt tctatcttat
    16021 tattaattac gtatttcgta tatagctaga acgaccctca caaattgcga atactaattt
    16081 gttaagaatt aatcggattg aagctatagc gtcatcattt gctggaattg aaatatctgc
    16141 aaggtcggga tcacaatttg tatcgattaa gcaaattgtt ggaatttcca aagtgataca
    16201 ttctcgaaga gctgtatatt cttcttgctg atcaacgata attataatat cgggtaacca
    16261 cgtcatatat ttaatcccgc ccagatatgt ttgcaagtgg gataattgtc tcttgaacat
    16321 agctgcgtct cttttttttg gaagacagta gaatttcccc gtcttttgtt cgattctcaa
    16381 gtccctgaac ttatgaagtc tagtttctgt agtggaccaa ttggttaaca tgccaccgag
    16441 ccatttttta ttaacataat gacaccgagc ccttattgca gcccgcgcta ctgaatcggc
    16501 tactttagtt tttgtaccaa caattaaaaa ctcttttccc ttacttgctg catcaaaaac
    16561 taaatcacaa gcttctgata aaaaacgagc agttttagta agatttgtga tatgaatacc
    16621 tttacgcttg gtagaaatat aaggcgacat cctcggattc catttcctag tcccatgacc
    16681 aaaatgaact cctgcttcca tcatctcttc caaatttatg ttccaatatc ttcttatcat
    16741 ttcttcccac acttcctctt tcttttttgt ttaaaaaaaa gtgacgaggt tgtcttgaac
    16801 taaacaattg ttccgacgga accttttctt ctaccgtgga ttggacgtat cgatgtcaat
    16861 acacaatcca aaccgctaac ctctattcat tattatctga atttccatta ccccctcaag
    16921 gccatataga aagagttttt caaatggaaa ttgaattcca aaacgaaaga aagtaagtat
    16981 gaatacactt tttttaggaa tcattaaatg atatatgatc taaatgattc ctcaggtgta
    17041 tcatggaaat tcttttgaac ggcaagaatc aaataagcct gcgtggtgga acaaaatatc
    17101 tcgtatttcc ccctcgaaaa aactcttctt tttacttttc aaagtaatgc tcttattctt
    17161 atgttgccgc agtaatcttt taaatccggt cccaacgggg atcatcccac ctataacaac
    17221 gttctctttt agacctttca accaatcgat acgaccacga agagctgctt tggctaaaac
    17281 tcgagcagtt tcttgaaaac tcgcttccga tatgaaactt tgagtattca aagatgctct
    17341 tgttattccc aataggatag cgcggtaaca gatcgcttct tctaaagcgc gccctgttcg
    17401 ttccgctcgc aacaatccaa ttagttctcc aggtaaaaaa acattacaca ttccatcctc
    17461 ggaaaccaac gcttttgatg ttatttgacg tacaataatc tctatgtgcc tattatgaat
    17521 ttgcacccct tgggatcgat aaaccttttg tatcttatta actaacgata tacgactttg
    17581 cactatagtc agctcagtcc caatcaagaa tctccaagga attccaagaa tttttgttat
    17641 atgctcgttc caaccctcaa ttcttttttc taggttcatt gatattgaat caattgaacg
    17701 cacttctaag acctgttcca cttttggaag accttgcgtt atatcaccgg atctcgattt
    17761 ttcatatata aatgtaacta atgtatctcc ttcgtaaaag atttctccat aatgtccatg
    17821 aacagttgct cccggagtgg ccaaataagg tttagccaat cttattacta cagagtcaac
    17881 ttgaacaagc aaaacttgac ccgattttaa ggggggtcct tttttggctc tatatccatt
    17941 ttgacaaata aactgaccga gactaattat tgtgggtctt tcttcccaat aattaggaca
    18001 ataactttga tggagaaaat accaattcaa attgaagaaa ttgaaaacga ttttactgta
    18061 cggatcacga tttgaaatta tcccattttc atccattaaa taatatttaa gcacttgaaa
    18121 agtccgtttt aaattttcaa gttgaagata tttagttatc aagatcggat tatgagttag
    18181 taaataataa aaggaataaa aattcaaaaa attaaggacc gttcctaacg gtccgatcga
    18241 attcctaatt ttaattatag aatctgttga aatgaattct tttttcacat tgggatattt
    18301 tatatcgttg aataggtcca ttcggaaaca attagatgat gataaaatta tcaaggaagg
    18361 atattcctta ttgttattta acaatgtgcg aatagttccg tgattttggt ggttaagtga
    18421 ttgtttcatt tttctctttt tataaatgga ataaaaagga ttgatgttgg tatgatctga
    18481 tacattatcg gaaatgaatc ctgaacctga gagatcattc ctttttctgc gatacgaaat
    18541 agcggatttg actaagttga ttcttaggaa agctcgaacc aaaccatttg tacttacttc
    18601 aataaaagaa gtacagacct cctcgataga agaacttttt atgtcttggt tccaattcaa
    18661 aatgaaacaa gtccgaatta attgaatact tgtatcagaa actccttgaa tgggttttgc
    18721 atttccataa acaatataat tgacaactct aagttgcata ttatcctttt cttgtaaaaa
    18781 atacggaggg aagagtgttg gtaaatttag accatctgat atctcatatg tcactacagg
    18841 gcgaactaaa acaaaatact ttttattagt agatgtgatc cgttggacat agatccaatt
    18901 tttccatttt ttggagtcct taaaatcgat atttactttt cctggaggta tcaagatccc
    18961 actgtgtcgg gatatcttat cggtctcccc aggaaaatga atatctcctg aaaagatttt
    19021 cagttcaatt ctcttttttt ttctctccat tcggactaat ccgcccacgt agcttcttgt
    19081 atttatattg aaagcaattc gtgtatatat tccaatgaga ctattatttc gtatcattat
    19141 caaagaagac tcaggtaaaa tatgcacttc ttcgggaatg aaaaaaaata gatctagttt
    19201 catttggtat tttgacttca attcttttat tggtcgagac tcaataaaat cctctttttt
    19261 aatgattgaa tgcacgccta gagtcccata tttagtaatt cccgaactct ttcttctgta
    19321 tcgaggatca tcgaaataag caaaaatact attatttcta cggaaaatac catttattgg
    19381 tagttcaatc gcgatacctg aatgaggcat taactctttc tttcgttctt gaatcgattg
    19441 gattgaaacg agaaatctat ttcctcgcct ttttcccaat aaatgagaat tcccgtgtaa
    19501 aatcgtcggg tatatgagat tccaatggac gggttctgaa taattaggaa tcttgttttc
    19561 ttttttttta ccagaaaaat atgaacgaag taatttgtat cttagtggat cactattcac
    19621 tgagagagtc gaaattaacc ctcgttctac agaaagggaa gaaatattca tttgatcttg
    19681 atccttgtgc ggtgaaaagg ggactgcact ggatctacac gaacctcctg ataatatcca
    19741 taaattactt gtttttggta aaaggtgaac attactatat gtaaatttag acgcgtggta
    19801 cacatcatta ctccagtgca tttctccctc tgagtcagaa taaatatgtt ttcgaactct
    19861 ctcttttaaa ttcaaagtat atggtacctc gcgaatctca gcaattactt gttctgcttc
    19921 tacatattga ttattttgaa ccaaaagaaa acttttaggt ggaatagtta cattatgtat
    19981 aatatcctca ctctcaatag tgacatataa ggctatagaa catataaaag caggatgccc
    20041 gtgacgcgta cgcgtgggat gaacgaaatc ttcattaaat tggatttttc cattcgacgg
    20101 ggctcgtaca tgttctgcag taccacccgt gaagactcct ccagtatgaa aagttcttaa
    20161 tgttagttga gtccccggtt ctccaatgga ttgacctgca ataataccta cagcttctcc
    20221 caactcgacc aggtctccat gagtgggact cctaccgtaa cataatcgac agatccaaga
    20281 tgtactccta caagtaaaag gggttcgaat aaatattagt tgtgtttgaa aggttatgaa
    20341 tcgattgaca atcccaaatc caatatcttg atttcggatg gcgatgcacc gtgagcccat
    20401 atatatatcc tctgctaata cacgaccaac taatgtttga ataaaaattc tttcggactc
    20461 gggcatcatc ccatttcgag gacttacggc aacccctcgg ttggttccac aatctgttcg
    20521 acgtacaaca atgtgttgaa ctacttcaac aagtcggcgc gtaagatatc ccgcatccga
    20581 ggttcgtaca gcagtatcca caactccttt tcgggctccg tagcaagaaa tgatatattc
    20641 tgttaaagac agcccttcgc gtaaattact ttgaataggt aaatcaatca tttgtccttg
    20701 aggatccgac attaatcccc tcatacctac taattggtgc acttgagatg catttcctct
    20761 agctcccgaa aaagacatta tatggactgg attaagtgaa tctgtcatcc taaaattagg
    20821 attcatttct tgtcgcaaat attcacttgt agcataccac acctcaatag attggcgtaa
    20881 tttttctact gcgtgcacat tcccataatg atggtgttgt tctaaaatta aactatgttc
    20941 ttccgcatct tgtactaacc atcccttaga agggatggtt aaaagatcat caatccctaa
    21001 tgaaatggat gtagcagtgg cttgctgaaa acccagagtt ttgacttgat ctagaatgtg
    21061 tgatgtatat gccattccga agtgatctat taatttgcta ataagttttt taatggcagt
    21121 tccgtctatt attttattgt gaaagactag attgactcgt tctgccataa gtccctccat
    21181 attctgctga ttgggattcg acaatgagtt tgagtcaatg attttaaaac ttccctttct
    21241 cgatattaat ccggatagaa attcagagga agtagagtcc tagtagaaac agagagatca
    21301 aaattcacgc cagtgtcaca aaatcactta attgagatgc catatgatta gtgaccatac
    21361 gagcaggctc gacaaaaccc ttgtagagct tcttcgattt ctcgaaaaag agaaatatga
    21421 ccaatagttg ttcgaatata tatacaaaga atttcttttt ttacacttct tactaaaaaa
    21481 gagtgttcat aaatctcctg acgagtaccc ccagattcat agtgaatctc gatgggacct
    21541 tctcttgaag caataatgcc ttgatcgagc cgccagcgga gccaaaaagg actatctaaa
    21601 ttgagtcttt tctgtcgata agctccaatt gcatcatagg aattacaaaa aaaaggttct
    21661 ttttgtttct tagactgata attattatca ttaattcttt cattttgaga ctttcttcga
    21721 ttccatggat tatacctatt tctacaaata cctcggaaat tcccaatggt taatacatat
    21781 agaccaataa gcatatcttg ggttggtacg gaaataggat ccccaatagc tggagacaag
    21841 agattcatat acgaaaacat aagtaaatgg gcctctgctt gagcctccaa agataagggt
    21901 acatgaacag ccatttgatc cccatcaaag tctgcattga atcccttacg aactaatgga
    21961 tgtaaacaaa cagcacgtcc ttcgactaaa atgggttgaa atgcctgtat gcctaatcta
    22021 tgcaaggtgg gcgctctatt cagcaatacg gggtgcccct gcataacttc ctgcaatatt
    22081 tcccatacaa ttctatcttt ttcccgaatt tgactcttag caactcctat gttcgaagca
    22141 agatgttgtc taattagtcc ccgaattaca aatgtctgga aaagctctat tgctatttcc
    22201 cgaggcaatc cacatcgatg tagtggaagt gagggtccta caacaatgac agaacgaccc
    22261 gaataatcaa cccgtttgcc aagcatagtc tcacgaaatc ttccctcttt tccttcaatt
    22321 acatcagaaa acgacttgta aaccttatta tgaccatccc tgattggctg tccgcgaatt
    22381 ccattatcaa gaagcgtatc tacggcttct tgtaccaatt tctcttgaca cattactaat
    22441 tcccccggtg tagatctatt tgttgttaat agatcggtaa gcgtattgtt tcgatagatg
    22501 actcttctat agagttcatt aatatccgag ctcattagct tacccccatc tatctgaatg
    22561 atgggtcgta attcaggagg aagaactggt agtaaacata aaaccatcca ttcgggttcg
    22621 atatttgttc gaataaagtg tttagctaat tctatgcgtc taaccaaaaa atcccttctt
    22681 cttccaattt tgcgatcttc ccattcatta cccgtggttc tttcttcgcc taattccttc
    22741 cattctacta ctgaataatc tagaatactt cgtaaatcta tatcggctaa ttgttctcgt
    22801 atcgcacctg ctccagtaca aatttctcga tttcgaaata tatcgaagcc cctagtagta
    22861 aaaaaaactg ggatgctgta tttccaggat tgtatttcat attcgaataa ccctcgtaat
    22921 cgtaataaag taggtttttt agctataggc ctagcaaaag aaaaattggg ataggatcct
    22981 ccccccttta aaatcggacg tgaaagtttc ttttcgtccg gctcaagtag ttagaaccaa
    23041 ataaaaaaaa tcggttttta ctttcgaatt ctcgaaaaat ctcctagaat ctactcctta
    23101 ctcaagttag tagtaaagac caagtaacat ttcattgatt cattcttatt ttttttttct
    23161 attttttgaa ttttttattt aattcaaaat aaatgatact atttccaaat gatactattt
    23221 ccatataaat aaatgaaata ggaaattctt gagtagtcta tttcccctcg aacgcggaat
    23281 ccccttaagg gttgtaattc aaaagggatt tacttgtcca tgtacccttc catttgattc
    23341 gatcttttag gtcctgacat cgcctcgacg attatgttaa gatgttctta aagcctataa
    23401 tgcgatggat agactcctgc aaccatgcat atttacctac ttagaaacag aatgaaatga
    23461 aacagaattc aatttcacaa attaaggaag tcttttttca cgaggtacaa cctaaaatga
    23521 ctaatttttg actactgaat cgaccataga ccaacccccc gctctttttt tggtaatatt
    23581 ttataaaccc ataattctga gcttcacgtt actcctttca cgagacatgt cagattgggg
    23641 acatcccaat aaatgggaag acagtttatc attttgaatc tgtaaaattc gaatttcgat
    23701 caaatcacac atcgcagtat acaaggcctt ccaattcttt aagaggttta tctaaaagat
    23761 tcgcgatata actaggaaga cgtttcaaat accacacatg ggttactgga caagccagtt
    23821 tgatatatcc catttgatat cttcgaatac tagaatccgc aaattcaact ccgcattgtt
    23881 cacaaaattt ctggtcctct ttttcatctc tgattactcg ataatttcca caagcacaaa
    23941 ttccactttt tataggacca aaaattcttt cacaaaacaa tccatccttt tcagatttat
    24001 tggttttata atgaaaagta tagggttttg ttacctctcc aactatctct ccattaggga
    24061 ggattttgtt agcccaagca cttatctttt gaggcgaaac tgattcaatt cggagttgtt
    24121 gatgtttata tcgatcgatc atagaataaa aattccgatt cgtttcgatt aagcttcctt
    24181 tctattaatc tgtaaatttt tatcagatac aaggcaatga ttcagttcca gagccaaaga
    24241 tcgtagttct cgaacgagca atcgaaaaga ttctggagca tcctcaggtc taggtattgt
    24301 tccgccaatc atcgtagtac caaggacttc ttgacgagct cgaatatgat ccgatttata
    24361 agtaagcatc tcttgtaaaa tatgagcaac gccaaatccc tctagagccc aaacctccat
    24421 ttctcctacc cgttgtccac cttgcttagc ccgtcctcta aggggttgtt gtgtaacaag
    24481 tgcataatgt ccactggcac gcccgtgtat tttatcatca acttgatgaa ttaatttcaa
    24541 gatataaggc tttcctatta aaacaggttg ttcaaaagga tctcccgttc ttccatcaaa
    24601 tattctgctt tttccaggat actccggttc aaagacccat ggattcgctg tttgcttact
    24661 agcttcatat aattccgaaa acactagttt tctcgaagcc tcttgttcat atctctcatc
    24721 aaaaggtgct attcgataat gtctatctag cagatccccc gctaatccta gcgagcattc
    24781 aaatatctgt cctacattca ttcgtgaggg cactcctaat ggattgaaaa ccatatcaat
    24841 aggttttcca tcttgcaaat aaggcatatc ttgtctaggt aaaattttgg aaataatccc
    24901 tttatttcca tgtcttccag ctaccttatc acccactttg atttcacgtt tctgtaaaat
    24961 atatacacga atagtttctg gattataact ggaccctccc cctttctgga tccatctcac
    25021 atcaataacc cgacccctac cccctatagg tagtttgaga caagtttccc ttgaagtgga
    25081 tacctgaatg ccaagtattg ctcgtaataa tctatcttct ggggcatagg atgattcttt
    25141 tgccatctgg ggcgttaatt tacctactaa aatatcgccc gcttctaccc aagcccccag
    25201 catcacaatt ccatttttgt ctaaattccg gagtaaatgg gcttctagat ggggtatttc
    25261 cttagtaatc ctttcgggtc cttggcttgt tatatgagtt tgaatttcat atttccgtat
    25321 gtgcaaagaa gtataaatat cttcatatat cagacgttcg ctaatgagta ctgcatcctc
    25381 aaaattataa ccctcccacg gtagataagc tactaataca tttttaccca aagcgagttc
    25441 cccaccaact gtagcggcac catctgctaa aatttgtccc cttttaatgc atttatgccg
    25501 ccgaacctgg ggtttttgat gcatacaagt atttttgttg gaacgttgat atataactaa
    25561 tggaatactt agagtatcac cattccccga tagaatgatc ttgtcagtat tggtataaat
    25621 gatctttccc tcgtgttcag ctatagcgct aaccccagaa tctagagccg cttggcgttc
    25681 caacccagtt ccaacaatgc acttctcgga ccgagaaagc ggaactgctt gacgttgcat
    25741 attcgaactc attaaagctc gattcgcatc attatgttcg ataaaaggaa taagagaaga
    25801 tccaagagaa aaatattgga aaggaaaaat acttcgaaga tgaacctgtt cccatgcaat
    25861 agtcaggaat tcttgacggt atcgagccgg aacaacctgt tcttcttgaa taccctgatt
    25921 tagcgccaaa gaatttcccg ccgctaccat atgatattcg tctctacttg gtgataaata
    25981 aagcatccgt actttttttg atctctcaga gatttcataa aatgggcttt ctagagatcc
    26041 ccccggccca attctcgcat gaattactaa ggatccaata agtccaacat tgattccttc
    26101 agacgtgtca attgggcaaa tgcgcccata gtgactaggg tggatatctc gtatccgaaa
    26161 actagcagtt cgccccgtta atcctccagg tcccaaataa ctcaattttc tcccatgaac
    26221 tatttgtgtc aatggattcg ttcgatccaa aacttgagat aatgggtgta atccgaaaaa
    26281 ggattcataa atggttgtta atggagttga agttaccaaa ttctgaggaa tcagtatcaa
    26341 tttatgccta attgctccac atatagttcc tctaaccaca ttttctaaac gaactagagt
    26401 caatccgaat tgatcttgta atagatccgc tacagaacga atacgtttat tcttcaaatg
    26461 attcatatcg tcaagtgtac ccattccgaa tttcattcca attaaatgat ctgcagctgc
    26521 caatatatct cgcggtaaca aaaatggatt gttctgaggt atatcaagat tcagtctccg
    26581 attcatattt cgtcgaccaa tttttcccaa ttcacatctt tgttgaaaga attttttttg
    26641 taattcctta tataaggaat cagaaaatac cggatcgcca cctacacaag caaattgttg
    26701 ataaaactcc aaaatggagt tttcttttga ccccattttt ttcttctctt tatcattcag
    26761 aaaagacaag aaaatttcag gatagcaaac attttctaaa atttctctta gattcgaacc
    26821 catagctgat gatagaacta gaatagatat tttttgtttc cgactcacac gagcccatat
    26881 ccttgctttt ctatcaatct ctaattctaa tcttcctccc caatctgata ttatggtccc
    26941 ggtatagacc gaaattccgt tatggtccaa ttctgaccgg taatagatac cgggactttg
    27001 caatatttga ttgatcacaa tcctgtatat tccatttact atagaagttc ccagagaatt
    27061 cattaacgga atgttgccga taaaaagagt ttgctcttgc atatccctac tggttttcaa
    27121 aattaatccc gcggagacat agaattctga agaatatgtg agtgattcat atacagcatc
    27181 tctttctttt atcaaaggtt ctaccaattg atatgtttct gcaaataatt gaaattcaat
    27241 ttcttgatcg gtatcttcaa tttttggaaa cttataaagt tcttctgtta agccctgatc
    27301 aatgaatcta caaaaccctt caaattgtat ctgattaaaa ccaggtattg tagacattcc
    27361 ctcacttcca tccaccagca ttttgaattt cctttcccat ttatcttatc gatcaaattc
    27421 cattcattat attatggacc ccgttcttca tcaaatcata tggattcatc tagcaatgat
    27481 ggaatttttt ctattcagct tacgaaatga catgaaatta tacctaactc ctgaatagga
    27541 acagaggaat aaagacaatt ttctattcaa attggaattt ataatagata aaaaatcaaa
    27601 tttcaaaatt aaaaagaatt gctaaatgcc acttagacag ggagttttgc atatttagag
    27661 agaatataaa aaaattgatt caatttatac tattattatg atattccata ttccaatcca
    27721 ttagataaca gaaaaagaaa tgaattgaaa attcgatttg tttgatgaga taaagaaaga
    27781 atcataaaaa aaaaaaaaat atatatatat agttaatatc tttttattac ttaacttctg
    27841 gatggatttt attcttcaac aaaagattcg cagcaaagag atatttcatt tagcaggaaa
    27901 tctcgatttt tgagtccaag aaataggatc aaacaaagtg cgtgacatag taaagtaatg
    27961 aatagggctt gtatttatta aatgtgcgta gatagctatc tatttatacg tttctataga
    28021 tatgtgagat atgtttcctc cttcattttt attgcgggtg gattcgagac cgcacatacc
    28081 gcactatagc taaattgtta ttttctaatc aatttgctat tcaaggaaaa atggaagcac
    28141 ggcaatttac tgcgaatttg ctatcgggat catatcatat agggggaaga tgggcgatta
    28201 gctatttgta taagcatttc tgctctgggg tttccatcga cttttagttg caaacagaat
    28261 ggaaattgta tggaaaggtt tattgaaaag aattaatacg gttagtttag ttaactatca
    28321 atatatcaat ttatatatta ttagtattag attatatata tctatattat tagatatatt
    28381 ttattataaa tagaattatt atataataga atagggtagg gattctaaaa tagggattag
    28441 gaatctaaaa ttttcaattc aaatacaaga atcatccatc aatttcaagt tacatttcat
    28501 agttaatggt tccaatttgt cccgaattat gactttggtg acggaaaaat cacattaagt
    28561 ttttttttca atataaaaaa taaaagagag ggaaagtttt tggatattta tgttttgaga
    28621 tactatccat ataaacatat aaccaaagga atggacccaa tacaaaaaac gatgggttta
    28681 tttcgggcaa gggattaaag aaaatgggat tcaaaatgaa aaatccaagt gaaataaaaa
    28741 agaaagaaat taagtaatcc cacatcccat ccaaagaaag agagactatt ctcatctatt
    28801 tcaatattct catctatttc gtaaggtatt atttttgttt ggcgacatgg ccgagcggta
    28861 aggcggggga ctgcaaatcc tttttcccca gttcaaatct gggtgtcgcc tgatgaacaa
    28921 aaaggagaaa atcttgtatt tgatttagct cgattagttt ttcgccagca gaagcaaacg
    28981 taggaaaagg cctttggata cttgcttgat tctaaacatc tggaagttcc gttttctaaa
    29041 cagaaagtgc tagaaatgct tgcctttagg attctgggta agattccctg aaagattcga
    29101 gtagtggaat gaaaaaaatt tcatagaagg atttcctgat tcgattccac tagaaaaaga
    29161 gtatcctata agaacttgtt ggaagcggat ttattggagc ctttcatcaa tggcgttagg
    29221 tcataatccc cctttttttt ttgactatgc gccatcgatc caactattat tagtgaacac
    29281 tagtggaata tccttcatag agacaggaga cataatttac atggatatag taagtcttgc
    29341 ttgggctgct ttaatggtag tctttacttt ttctctgtgc ctcgtagtat ggggacgaag
    29401 tggactctaa aggcactact aattgattga cgtgaagaat caagctgtat ggattgtttt
    29461 atagacccac ttttttattt taaaaagccc ttcttttttt tttgatgtat atatatttta
    29521 tgtatacata aaatataaag atataaagta tataatatac aacttcttcc attacaataa
    29581 gaataattgg gagtatgcta gctagtatgg tagaaagatg ctttctacca tactatcgga
    29641 tctcatataa tagtatcccg ctaattctca ttccacttac ggcgcgaaat tacaattaat
    29701 ccttttgatt tcgtcgattt cttcaatagg tgcctcaaaa aaacaatcaa gtttcattca
    29761 acttaatcac tttgactcac ggtttttaca tatattataa gtaaaaaggc agtaggaact
    29821 agaatgaaga gtgcagtagc aataaatgcg agaatattga cttccataat ctcagtgttt
    29881 tttatttttc atttttatta ggcaataatt cgggatttaa tcccatagag atgactagag
    29941 atgaagcaaa ttttcacccg aaaactcaat gggatgaatt caacctcgat gatattgaat
    30001 cagatcaata tcatgaataa aatatctgag ctatcaaatc aattcatcgt tgaaaatgga
    30061 atagtatacc ataggaagat ctttttttta tccataccaa attcaaaata ggattcatga
    30121 tccaattcac acgattcgat tcaatcgact tcctttctct tttggattct tttttatttt
    30181 tttcttattt attattttat ttctccttct ttcttgtttt tctataaatt agaccccatt
    30241 ccttgtagat tcatctgatg aatctgatga agtagtattt gaatgctctt tacgtttcat
    30301 ttccgttggt tacaaacaaa ccaactcaaa caaacaatag aagctaaata aaaaagaaga
    30361 aggagttaac tacttttttt aatgatctaa tttgcgtgga aaacaaatca aacaagtatc
    30421 ctaaaaaagt cctagtatta ttatactact actaagatat aaaaaagatt gaatatttta
    30481 gcaacgttca ctatgtatag tctgtcttcg acagtacttc tcttaaaaaa aaattcattc
    30541 tctctaaaaa gagtttggat cctttttttc atgttattgg cttttatttg attgatttta
    30601 ttccgtcggg actgacgggg ctcgaacccg cagcttccgc cttgacaggg cggtgctcta
    30661 accaattgaa ctacaatccc catgaaatca agctatcgag tatacatata tatatatatt
    30721 tatacttgca ttgaaactaa acgatttcaa ttttgattcg aatctctgtt ttgtaaggat
    30781 caccgaggca cgagggatat actgatatat cgatactttg tcgatagcga cacataacat
    30841 attattagtt cagggctgtc aaatggaagg aaaacccatc tttatcgtta aaaaaaaagt
    30901 tttttcttta ttcggttttt gttataggtt attattatat ataagatata agactatttt
    30961 gaaaatcgta aattgagatt agagttgtta gcaaaatagg aatttttgct aacaaaaaaa
    31021 tggaacagag caattcaagt ggtaaggata tatccgaaat ttttttattc gttactatcc
    31081 gtcatttttg aagaacaaag aaaaagtcta tatcatttca tggcggatca gtgaattctt
    31141 gggccgagct ggatttgaac cagcgtagac atattgccaa cgaatttaca gtccgtcccc
    31201 attaaccgct cgggcatcga cccaggaaaa atccattcta ggcttctaac taagcctaga
    31261 tcaacttctt ttcgtagtac cctaccccca ggggaagtcg aatccccgcc gcctccttga
    31321 aagagagatg tcctgaacca ctagacgatg ggggcatact tgcccaaccg ccatcatatt
    31381 atacgatacg atgattatca tatcataagt ttttttatat tgtcaatata acgtaagagt
    31441 ctgattagac tcgaaaggtc tttccctctt tcatataatt tcataaaatt ttttgattca
    31501 tgattttttt cctaaataat gcattctaat cgacatctag aaataggaaa tccttgattc
    31561 gatactatag agaatagagt tttttttaat tcaaatagag tgagatattc tatatctata
    31621 tttattcatt attcaattca ttaattcaca aaaaaagaaa aaaaatcaag ataaatacaa
    31681 atctaaacaa atagaagtaa tatgaagtca ggatccttct ttcgataaaa tcgaaatttc
    31741 tttatttaaa aataagcaag gaaattaaca aacaatatga aattgggaag acgtggatca
    31801 agacaagaag ttctcaaaat tttttcttaa agaatttgtt tgattcggcg gacaagttgg
    31861 acctttttat catatgattc gatcaaatat cttttatatt tgttcatttt gaagatcata
    31921 tcaatcaaat taattattga tttattagaa tatatttaat agaatataaa atagaagtca
    31981 atttcagtct tgaaacaatt cattccagtt ttatttctca acccgtatgt tcaacctata
    32041 ccctagaata atatctaaat aaatccaatt tttcgttccg gaatcaacca ctatccattc
    32101 tgagtctact gctgagtcta atgcatatat atttattaca taataataga ttttttagat
    32161 ataatctata tattatttta tatatctgac gtggaatctt tatttattat gtaatcttaa
    32221 tgaaatgaaa tagatatata atctatatta taatatagaa tctatgtata taaattatac
    32281 aagatatctc tatagaatag atatatcctg tatgcatatt aataattgat tcatgaattg
    32341 agccaaagga gcccctttaa ctcagtggta gagtaacgcc atggtaaggc gtaagtcatc
    32401 ggttcaaatc cgataagggg cttttttctt tcatcaaaaa acaccagtat tttttagact
    32461 ctattcgaat aatatattcg aacgtaaaaa tagagatatt tatagcattt ttgttattct
    32521 taacaagatt agaatgactt ataataagta ataagataag tcgtcttttg aattaccaaa
    32581 tattcctgcc tattttctat ttgccctcat tccaatccaa cctattctaa tcgaaaataa
    32641 aaaaaaaagt aagtagacct aacctattga ttcatgactt tatccactat tctgatattg
    32701 aaattcgata gagataaact tgtaaaagtg gatctttttt atttcatagt tatttagact
    32761 ccacccgaat ctgtcgatat tgccgattcc gtagtcttgt tcctaggata cctcagagga
    32821 ctaatgctat tctgctcgtt cgcagagaag ggtttatttc cataatacaa gatcaagatt
    32881 catttttttt tttttcaata atttccatat aagatatatc tatcccatta tggcttgatg
    32941 tattaaatca aaaaatttcg atatcgatac atatgatatc ttttttcaga caatggaatg
    33001 gtggagagtg gagaataaat gcgagtttgg ggttttcgat tctatttctc tttctattca
    33061 tctaaaaaaa ggaatagaat aagataagga agtagaataa aaaaaaaaag acaatacaat
    33121 aaaagaacat gaaaagagta aagtaagaaa aaaaagaata tatttaaaat aaaaaataat
    33181 atatttatat atatacaata tatttctatt atactactaa tagtggagta gaataggaat
    33241 taataccgaa aaatatggat ttgatcaacg aatcttattc ttggatcttg ttcttgagtt
    33301 gatcaatcaa gaggaaaaag tttgtggatt aacttctatc gaaagaaagc agcccttgct
    33361 gcttgaacaa ttcgttacca attcttgact ttacaaaaga ttgatccatc tggttaatga
    33421 ttcataggtt aattcatgct tccggtgctt attccgaata gggaggaata acgaaatcaa
    33481 gttcatggat ttacctagtt aaggttatgg accaatcaag gtttttttat cttcgaaacc
    33541 cattaaaatg aaaaggggcc gtgtacgata aatcaaatca tacagaaatg atcgaatcct
    33601 cgaacgccct gaaaatgcaa tgaggtgctc ggaaatggtt aaagtagttg aataggagga
    33661 tcactatgac tatagccctt ggtaaattta ccaaagacga aaatgattta tttgatatta
    33721 tggacgactg gttacgtagg gaccgtttcg tttttgtagg ctggtccggt ctattgctct
    33781 ttccttgtgc ctatttcgcc ttaggtggtt ggttcacagg gacaaccttt gtaacttcat
    33841 ggtatactca tgggttggct agttcctatt tggaaggatg caacttctta acagccgcag
    33901 tttctactcc tgctaatagt ttagcacatt ctttgttgtt actatggggt cctgaagcac
    33961 aaggagattt tactcgttgg tgtcaattgg gcggtctttg gacctttgtg gctcttcacg
    34021 gcgctttcgg actaataggt ttcatgttac gtcaatttga acttgctcga tctgttcaat
    34081 tgcgacctta taatgcaatc gcattctctg ctccaattgc tgtttttgtt tctgtattct
    34141 tgatttatcc actaggtcag tctggttggt tctttgcgcc tagttttggt gtagcagcta
    34201 tatttcgatt tatccttttt ttccaagggt ttcataattg gacattgaac ccatttcata
    34261 tgatgggagt tgccggcgta ttgggcgctg ctctgctatg cgctattcat ggtgctaccg
    34321 tagaaaatac tttatttgaa gatggtgatg gtgcaaatac attccgtgct tttaacccaa
    34381 ctcaagccga agaaacttat tcaatggtca ccgctaatcg cttttggtcc caaatctttg
    34441 gggttgcttt ttccaataaa cgttggttac atttctttat gttatttgta ccagtaaccg
    34501 gtttatggat gagtgctctt ggagtagttg gtctggctct gaacctacgt gcctatgact
    34561 tcgtttccca ggagatacgt gcggcagaag atcctgaatt tgaaactttc tacaccaaaa
    34621 atattttatt aaacgaaggt attcgtgcgt ggatggcggc tcaagatcag cctcatgaaa
    34681 accttatatt ccctgaggag gttctacccc gtggaaacgc tctttaatgg aactttagct
    34741 ttagctggtc gtgaccaaga aaccaccggt ttcgcttggt gggccgggaa tgcacgactt
    34801 atcaatttat ccggcaaact attgggggct catgtagccc atgccggatt aatcgtattc
    34861 tgggctgggg caatgaactt atttgaagtg gctcattttg taccagagaa gcccatgtat
    34921 gaacaaggat taattttact tccccaccta gctactctag gttggggggt aggtcctggt
    34981 ggggaagtta tagacacctt tccatatttt gtatccggag tacttcactt aatttcttcg
    35041 gcagtattag gctttggcgg tatttaccat gcacttcttg gccccgagac tcttgaagaa
    35101 tcttttccat tctttggtta tgtctggaaa gatagaaata aaatgaccac aattttgggt
    35161 attcacttaa tcttgttagg tataggtgct tttcttctcg ttttcaaagc tctttatttt
    35221 gggggcgtat atgatacctg ggctccggga ggaggagacg taagaaaaat taccaacttg
    35281 acccttagcc cgagtgttat atttggttat ttactaaaat ctcccttcgg aggagaagga
    35341 tggattgtta gtgtagacga tttggaagat ataattggag ggcatgtatg gttaggttcc
    35401 atttgtatac ttggtggaat ctggcatatc ttaaccaaac cttttgcatg ggctcgtcgt
    35461 gcacttgttt ggtctgggga ggcttacttg tcttatagtt taggtgcttt atctgttttt
    35521 ggtttcattg cttgttgctt tgtttggttc aataataccg cttatcctag tgaattttat
    35581 ggacctactg gaccagaagc ttctcaagct caggcattta cttttctagt tcgagaccaa
    35641 cgtcttgggg ctaacgtggg gtctgctcaa gggcctactg gtttaggtaa atatctaatg
    35701 cgctcaccca ccggagaggt tatttttggg ggggaaacta tgcgtttttg ggatctgcgt
    35761 gctccctggt tagaacctct aaggggtccc aatggcttag acttgagtag gctgaaaaaa
    35821 gatatacagc cttggcaaga acggcgttcc gcagaatata tgactcatgc acccttaggg
    35881 tctttaaatt ctgtgggggg cgtcgctacc gagatcaacg cagtcaatta tgtctctccg
    35941 agaagttggt tagctacttc tcattttgtt ttaggattct tcctattcgt aggacattta
    36001 tggcacgcgg gaagggctcg tgcagctgca gcaggatttg aaaaaggaat tgatcgtgat
    36061 tttgaaccgg ttctttccat gacccctcta aattgaggag caggaattct atgtttgaag
    36121 tgagaatcca tttgattccc ctggcataaa tatgtattgt ctgaatcagg tcaaggtcag
    36181 acttcaaaaa aagaaaagaa tggattcaga ataagaatat agatatataa aagaaaagat
    36241 atatataaaa gaaagaaaag agaatccatt tttatgtttc tggctcggct aactgagata
    36301 gccgggccat ttccttttag catactaaaa agacattcaa ctccaataag gtaaggaaag
    36361 caagaatgag caaaaggaga gagagggatt cgaaccctcg ataattcttt ggtaaaaact
    36421 ataccggttt tcaagaccgg agccatcaac cactcggcca tctctccgca atcgaatttc
    36481 gattctgatt tattttatca catttacacc gataaaacat gggcaagttg atacgatcat
    36541 tacagatatt aggtgccaat ctatgtatac agatagattg atcatctatc atatccagta
    36601 tgatatcccg taaagtcaaa aaatgactcg cgaattcatg tacgaataaa gtcagaataa
    36661 aggaaagact tataacaaag tcagatagaa tccatggatt catgggaaaa tccctttctt
    36721 tatagtagaa agcagttttc ttccttttat ctttattttt tatttatgga ttttttagct
    36781 gatagagaga tcaaatggta taattttttt gttagtagat tggaggatta gaaacatgac
    36841 tattgctttc caattggctg tttttgcatt aattgctact tcattaatcc tactgattag
    36901 tgtacccgtt gtttttgctt ctccggacgg ctggtcaagt aacaaaaatg ttgtattttc
    36961 cggtacatca ttatggattg gattagtctt tctggtggct atccttaatt ctctcatctc
    37021 ttgaacgaat aagttcaaga tcaacaaaat aaataaatga accctcccac gaattcttta
    37081 gggttgtgag acacattcaa attcaagaca atagaagtct tcaaacggga actaaagaaa
    37141 caaaattatg ggggggtcca atcttatttt cgtgaataaa aaaacggact tatattctaa
    37201 ttagatagaa ttctaaattc aaattcgaaa ctatatattc tatatatata tatagttcca
    37261 ttatctaatt tcatatagaa atagaactag ttgaaaataa actatgaaac taaacaatca
    37321 atatatatga tatagatatg atctatattg atattctatc tttatttgaa ttaaataaaa
    37381 ataataatct aaaaatttga aataaaatat ttcgaataga attctcttag actaaagatt
    37441 gaattggaat ctctcttcag agaatatttg ttctgtttga ggataaatat tatccataca
    37501 cctcatatca agaacgaaaa aaatgcggat atagtcgaat ggtaaaattt ctctttgcca
    37561 aggagaagac gcgggttcga ttcccgctat ccgcccgggt taagttaaag taatgtagtt
    37621 gatgggataa aagatttagt agaaacgacc ctgatagtat agtgagcggt tctcttcccc
    37681 aaaactaaaa taaagcaaat aaagaaagta gtaattaatt actagcttct agaggcaaag
    37741 ctaatttttt tgtcacaaaa atgttgcgga gacaggattt gaacccgtga cctcaaggtt
    37801 atgagccttg cgagctacca agctgctcta ccccgcgatg aagatcataa ggaagatcta
    37861 atggacaacc aagaacaaga cctgaatgtg cccctttact atatctgtat aatatataat
    37921 agcctatttt tacagaatag taaaggggct tctccatgat cgagaatcat agaaaaaaaa
    37981 atgacttgaa acaaaaaatt aatccttacc aacttgatct tgttgctccg ggcaacaaac
    38041 atgcatgaac catttcgcga agtatgtgtc cggaaagccc aaagtctcga tagttagctc
    38101 tcggtcttcc ggtcgaaaaa caacgtcgat gaagacgtgt aggtgcacta ttgcgcggtg
    38161 aagattgtaa ctttccatga attttccatt tatcacttaa cgaccgaact ttgcttattt
    38221 ctttttttga ggatcgacga atcaaatgat atttttgttc cagtttttgc ctcttcttgt
    38281 ccttctgaat caaacttttc cttgccataa tggttcagtt cctattaata ttaactccac
    38341 aagccggtcc tagatgtaga aatagaagaa gacatagcct cttctctatc aaaagatatt
    38401 ctcccggata ccaaattatc caaattttcc tgatgtagag gcaatcaaga aagctgcata
    38461 cgtgaatata taacctacag aaaagtgggc caatccaacc aatcttgctt ggacaatgga
    38521 aagagccact ggtttatctc tccatcgaat caaattagcc aaaggcgtgc gttcgtgagc
    38581 ccatgctaac gtttcaatta attcctgcca atatccgcgc caagaaatta agaacataaa
    38641 tccagtagcc caaacaagat gtccaaataa gaacatccac gcccagactg ataaactatt
    38701 cataccaaaa gggttatatc cattgataag ttgtgaagag tttaaccata gataatccct
    38761 caaccatccc atcaaataag tagaagattc attaaattgt gaaacgttac cctgccataa
    38821 tgtgatgtgt ttccaatgcc aataaaaagt aacccatcca atggtattta acatccagaa
    38881 aactgccaaa tagaatgcgt cccaagcaga aatatcacaa gtaccacctc gtccgggacc
    38941 gtcgcaagga aaactataac cgaaatcctt tttatcgggc attaattttg aaccacgtgc
    39001 atctaaagca ccttttacta aaatcaatgt agtggtatgt aaaccgagag caatcgcatg
    39061 atgaaccaag aagtctccag gacctattgt taagaatagt gaattactat tctcattaat
    39121 agcatttaac catcccggta accagatgct tcgaccggca ttaaatgccg ggctattcgt
    39181 tgaagataaa agtacatcga acccatatga agttttacca tgagcggatt gtatccattg
    39241 ggcaaatatg ggttcgatca agatttgttt ctccggagta ccaaaagcaa gcataacatc
    39301 attatgaaca taaagcccca aagtatggaa ccccagaaag aggctggccc aacttaaatg
    39361 agatatgata gcttctttat ggtctagcat tctcgctaat acattatcct cattctgttc
    39421 cggattgtaa tccctaatga aaaatatagc cccatgagca aaagctcctg tcatgatgaa
    39481 tcctgcgatg tattggtgat gagtatataa cgcagcttgg gtggtaaagt cttgtgctat
    39541 gaacgcataa gcaggtaaag aatacatgtg ttgagctacc aaggaagtaa taacacctaa
    39601 agaggctaaa gcaaggccta attgaaaatg aatcgaatta ttgattgtgt cataaagacc
    39661 tttatgtcca cgccccaatc gcccccccgg aggaatatgt gcttctaaaa gatcttttat
    39721 actgtggcca atcccgaagt tggttctata catatgaccc gcgacaagaa aaagaaatgc
    39781 aatagctaaa tgatgatgag caatatcagt cagccacaaa ctttgcgttt gtggatggaa
    39841 tcctccgaga agagttagaa tggcagttcc tgatccttgg gaggtactaa ataaatgact
    39901 actcgaatcg gggttttgtg cataaagatt ccactgccct gtaaaaaggg gccctaaccc
    39961 ttcggggtgt ggtaatacat ttaagaaatt gttccatcga acgtattctc ctctggatcc
    40021 gggaatagcg acatgtacta aatgtcctgt ccaagccaaa gagcttacgc cgaatagtcc
    40081 tgataaatga tgattgagac gagattcggc atttttgaac cacgaaacgc tcggtttcca
    40141 tttcggttgt aggtgtaacc accctgctat taacgatatg acagaaagaa ataatagaaa
    40201 aagggaccca gtataaagat cctcattagt acgtaaacca attgtatacc accactgata
    40261 aacaccagaa taagcgatat tcaccgggcc aagagcacct ccgcgagtaa aagcttccac
    40321 agccggttga ccaaaatggg ggtcccaaat tgcatgagca ataggtctta catggagggg
    40381 gtcctgtacc catgcctcaa aatttccctg ccaagctaca tgaaacagat tgccggaagt
    40441 ccacagaaaa atgattgcta attgcccgaa gtgcgaagca aaaatattct gataaagatg
    40501 ttcctcagta atatcatcat gactctcaaa gtcatgtgcg gtcgcaatac caaaccaaat
    40561 acgacgagta gtggggtcct gagctaagcc ttggctaaac cttggaaatc ttaatgccat
    40621 aatgcctttc aaatcctcct agccattatc ctactgcaat aattcttgct aagaagaatg
    40681 cccatgttgt ggcaattcca cccagaaggt aatgggttac tcctacagca cgtccttgta
    40741 caatgctcaa ggctctaggc tgagtagcag gagcaacttt taatttatta tgagcccaaa
    40801 cgatggactc aataagttct tgccaataac cacgtccact aaataagaac attaaactaa
    40861 aagcccatac aaaatgagca cctaggaaaa aaagcccata tgcagataat gaggacccat
    40921 aagactgaat tacttgggat gcctgtgccc ataagaaatc gcgaagccaa ccattaatag
    40981 tgatggaact ttgcgcaaag tttcctcccg tgatatgagt taccacccct tgatcactta
    41041 tactacccca aacatctgac tgcattttcc aactgaaatg aaatatgact accgaaattg
    41101 cattgtacat ccagaatagg cctaagaaga catgatccca agcggatact tgacatgtcc
    41161 cccctcttcc gggtccatca caagggaaac gaaaaccaag atttgcttta tccggtatca
    41221 aacgagagct acgagcaaat agaacaccct tcaggagtat caataccgtt acgtgaatag
    41281 taaatgcatg aatgtgatgg accaaaaaat ctgcagttcc taatggaata ggtaacaaag
    41341 caaccttgcc acctactgcc actaaatcac caccccccca agtcaaactg gtgcttgctg
    41401 ttgcacccgg agccgttaca cccggagcca aagcatgggt gttttgtatc cattgagcaa
    41461 agacgggttg taattgtata gcggtatcag aaaacatatc ttgggggcgc cctaaagcgc
    41521 tcatggtatc attatgaata tacaaaccaa aactgtgaaa gcctagaaat atacataccc
    41581 agttgagatg agctatgatt gcatcgcgat gtctaaggac acgatctaat agatcgttgt
    41641 atcgagtagt tggatcataa tctcttacca taaaaatacc tgcatgcgcg gcagcaccaa
    41701 ctacgagaaa tccgccaatc cacatgtgat gtgtgaacaa tgacagttgt gtcccatagt
    41761 cagtagctag atatggataa ggcggcattg aatacatatg gtgagctaca acaatggtta
    41821 aagatcctaa catagctaag ttaagagata attgagcatg ccatgacgtt gttaggatct
    41881 cgtataggcc tttatggccc tggcccgtaa atggaccttt atgagcctct aaaatatctt
    41941 ttaggccatg accaatgccc cagttagtcc tatacatatg acctgctatc aagaaaagaa
    42001 ttgcaatagc taaatgatga tgagcaatat cagtcagcca tagaccccca gttactggat
    42061 ctaatcctcc acgaaaagta agaaattccg catattttga ccaattcaag gtaaaaaatg
    42121 gggttgctcc ctcagaaaaa cttggataaa gttgagccaa aagatcacga ttcaagataa
    42181 attcatgagg aagcggaatt tctttaggat ctactccggc gtttagaaat tggttaattg
    42241 gtaaagatac atggacttga tgccccgccc aagaaagaga accaagtccg agtagccctg
    42301 ctaaatgatg attcaacata gactctacat cttggaacca agccaatttt ggagcagctt
    42361 tgtgataatg gaaccaaccg gcaaaaagca ttaaggctgc aaagattaat gcaccaattg
    42421 cggtacaata gagttgtaat tcactagtta ttccagatgc tcgccaaatc tgaaaaaaac
    42481 cagaggttat ttgtattcct cggaaccccc cgcccacatc accattcaat atttcttggc
    42541 ctactattgg ccaaaccacc tgggcactag gtccaatgtg agtagggtca ctcagccatg
    42601 cttcataatt ggaaaaacga gcaccgtgga aatacatacc actcagccaa agaaagataa
    42661 tagaaagttg cccaaaatga gcactaaata cttttcgaga gatctcttcc aaatcattgc
    42721 tatggctatc gaaatcgtga gcatcggcat gtagattcca aatccaagtg gtagtctcgg
    42781 ggcctttagc tattgttctt gaaaaatgac ctggtttggc ccattcctcg aaagaagttt
    42841 ttatgggatc cctatctacc aaaattttga cttctggttc cggcgaacga ataatcattg
    42901 agtcctcctc tttccggaca acacatacaa agaaacccgc caacagtcaa ataattaatg
    42961 aatctctgag agctctttct cattttttta ttctcctcaa tctcccatcc ttgtttttta
    43021 gttattcact cgagcaatta tgatctagaa gtcgattcgt ggcaagtgtt cggatctatt
    43081 atgacatagc catgcggcgc acaacggacc tttttaatcg tctaaaatcc tttcgggtct
    43141 ttgtgttgat ccaaaaatca tttttttgcg caaccggtgt atttattaac atctcaatta
    43201 gctgttctta gatgtcgtta cgttatgtct tccattaccc ccaacataga catatttatt
    43261 tcttcttatt ctattccaaa tcccatgaaa acaggcatgg atcattgcaa agaaatatat
    43321 attcgactct atctgcgtat cgtttatact tctgcctatc atttatatcc catacgaaat
    43381 agaaaatgct ctttgaaagg atataatgaa attctttggt tgtttttgtc ataaaccgtt
    43441 ttatttgaca tttgactaat cagactaata aatcaaaaaa gagtgctctt attcgaaacg
    43501 ccttgtgatc ttcaaccaat tttgggcttc aatataattc ccgggagtaa gcgctatagc
    43561 ctgtttccaa tactcagcgg cttgatcaaa ccaagcctcc gcaatttcag aatctccctg
    43621 tcgaatggcc tgttcccccc ggtcagaata ggctgttcaa ttccttcctc gagaaccgta
    43681 cttgagagtt tcctaactca tacggctcac aattcttgtg gtatcccgtt ttttcaatct
    43741 acaccatcta atagaatgag atttctcaga gatctctccc ccttgttttt ttatcgggtt
    43801 aacaaaaaaa gattaattgt atgagtttca aacttgaatt tggttttata ttaataatga
    43861 attttttttt cgttttatct tttctcccac cctcaacata ggcatttaca atattgctag
    43921 aagtttctca aaggtaacta tctcggtttc atagaaaaac tgattttata gagaatctta
    43981 gaaaaagtct tttcttcata ttcctatatt ttatttcatt ttctttctat ttataataga
    44041 atttaaaata gaaagaaaaa aaaagactta ctatctttgg gatctgatgc tacaccgctg
    44101 ctcaatacct tagtggatcg actttattac atacgtcgat tcctaacttt tttcttgtat
    44161 catgacttaa attaagtaag cagttattat tgtatcgtcc caaaacatca ctaattgatc
    44221 ttgacggtgc tttctttatc aattggatcc tttatccata gaatatagaa gaaagtatct
    44281 aggcatatct atttcttcat atttcaactt ctaagaagtt cctttctttg ctacagctga
    44341 taaaaatcgt tttgtggacg atgcttatgt agaaaaaccc attttttttt tctagtattt
    44401 actactcttt tctctttcct tttttctttc tatagtggag atagccgcac gtaatgacag
    44461 atcacagcca tattattaaa agcttgtggt aagaaggggt ttcgttcgag tgctctaaaa
    44521 taatattcta aagctttcgt atgttctccg ttccttgtgt gaataaggcc tatgttatag
    44581 agtatataac ttcgatcata aggatcaatt tctagtcgca tagcttcata ataattctgt
    44641 aaagcttctg cataatttcc ttcggattgc gccgacatcc gttacggtcg tcgttcattt
    44701 ttaagaatct ccgttccaga accatacgtg agattttcac ctcatacggc tcctccctta
    44761 ggtgcataat ataatgagaa taatacatgg aatcaaaaaa gagtgcaaaa ttctcgttat
    44821 ggactgagtg gggctagtgt ttttacaaga aatctctagc caaccttcct gccaaagatt
    44881 tttttaacat caaatgggtt gatcttaatc ttaaataaaa aatggtaatt tcaacaattt
    44941 ctttgtcccc tacgcctttt aatttccagg aattggtcac ttcaacagtc ttcgatggtt
    45001 atacaggtat ccaaaatagt aacgagatgg atgtttgttg tcccaaccat tttagtttcg
    45061 atctcgataa ggaaggcgat aatttcgacc aaagtctgcg tattgttgat ttctaggtgt
    45121 agtgcttctt ctcctatact gcctattgat tctaatggat gggggttgac tcgcaccgca
    45181 atacagattc ataagtttaa cctctggctc actactagaa tcgacgattc aagcatctga
    45241 ggctgcatta atcggggata cacgacagaa ggaattgttt ttttttttac aaacctcacc
    45301 ttcaaaaagc gtagatttat ttcatttttt ttctattccg aaatcatgcg tcagccttat
    45361 aagactgaag gcggtaaata aaattgagag cgaaaagata tgtaaactaa tgatcaaatc
    45421 acaccatctc tgtaataggt aaatgcctcc ttttctcctg aagttgtcgg aattattcgt
    45481 aataagatat tggctacaat tgaaaaggtt ttatcaataa aatttccatt tatactcgat
    45541 ttagtcatag atagcaatcc actctcaaat tcttttcatt acctttcgta agaaaatgat
    45601 tccccacaaa caaaggaatt ggacactacg aaataacata aaaacagaat ttttcaaatt
    45661 tgaaaactcc taactcctct tccttaaatt ctttcttttt gaccggaatt aaatattaaa
    45721 taaaataata agaaatagtt tcgatttcat acaaatctag tcgactagta taagaatgaa
    45781 gaggtcctag tctgattccc atctcatctc gaaattgaag aaaaaaaaat agatagaccg
    45841 atcagttgat tccttacgat tcattgattt gattgaattc gtgtcaaaat atccgaaaag
    45901 gatggtagca ctagataaca taaatggata tctaaaaaat ccatatcttt cctcttttgg
    45961 ttttttcata ctttttttcg aattgattgc ccggaaggat caagtaaagt aaaaatcaaa
    46021 atggctcgct attgattcgg ttgatgggtc ataatcatta cgtaggagag atggccgagt
    46081 ggttcaaggc gtagcattgg aactgctatg taggcttttg tttaccgagg gttcgaatcc
    46141 ctctctttcc gtaccctcaa ctaatttacc aatcttaatg aacacaatgt atcaaagaac
    46201 aacacatact caaagtcaaa aaggtagaac tcgaaccctc ggtaattttg atatcgattt
    46261 gctattgcta ttccctggat aagtacttta tcctgcatcc ttttttagtt ccttttttta
    46321 tggaaaggaa ggggggtagg agtaataaag ttgtccaaac ctcttcttag ttgagttagg
    46381 tttaagtttg ccgagaataa tattctacga ctagcaattc atttattttc aaaccaatcg
    46441 atttactctc gattatttga ttgactaatc ccttatattg gaatgggtga agagtcaaat
    46501 gttttggaac ttcctcatga ggggatgaat caagataact ttgaatcata tctctagatt
    46561 tttgagcatg gctcgctgta ataatatcgt gtggtttgca gcgataactt ggtatatcta
    46621 ctatacggtc attaactaaa atatgtctat ggttaactaa ttggcgggct tggagaatag
    46681 tcgaagccat acccaatcgg aaaaggatgt tatccaaacg catctcaagt aattgtagta
    46741 aaacccgacc tgttgacccc ttggcttttc cggctatacg aacatatttt agtaattgtc
    46801 gttctgtaag accataatga aaacgcaatt tttgtttttc ttctaaacga atacgatatt
    46861 gagatttttt cccagagcgc gattggtttc taaaatcgct tccggctcta ggccctttac
    46921 tagttagacc tggtaaagcc ccaagacggc gtattttttt gaaacgaggc cccctataac
    46981 gcgacatgaa gactcctttt ttgtttggac ataaacaaac tgaactaaat aaattggtaa
    47041 attaagcggg gcgaaataca ataatacaat gaagtattgt cctaaaaaga attaagaaat
    47101 ggattgaatt gaatattttg accatttttg atttatgtat agaaatgtat agaaatcatt
    47161 ttctttctat attaatttat atatcatatc aatagaaata gaaatttatt agaaattaat
    47221 aaaatagtcc gctttttgtt ctgccgaaac cgaattctta ctgttttttt gctaattgaa
    47281 atggggcata tgataggtcg gtaacccttg gaaaaaaggg aaaaagccat ttcaatgttc
    47341 tttgatttca aaaatacact ctcaatcatg tgaaaatcaa aacaaataaa caaaagccgg
    47401 ctatcggaat cgaaccgatg accatcgcat tacaaatgcg atgctctaac ctctgagcta
    47461 agcgggctca aatagagcaa aaattgtgta tgcatcgtag gatctttttt tttttcgatt
    47521 aatatgaatt attcagtatt agctattcat aatagcaata gctatagatt cctatttttt
    47581 gatattgatc aatattctag aaaataatga ttagtaatta gattatttat tctaaattct
    47641 aattattata ttaataaatt tgagtgatat aaaatggata tccattttct gtttctcaac
    47701 acttaacgta aacttcttct taaggtattt gaaaatgtta atgtattaga attctaggaa
    47761 ttctaaagaa ttcaaaatgc taactaattc aaatatttct aataaaaaat ttcaaaatta
    47821 ctgaaataat tagtttcgtt ttagctataa tcaatgatta atatttttga taactagata
    47881 caaaatgatt gatattgtat caaatacctt ttttgagtta ttttctcgga agttaaagac
    47941 aaaaaaagaa tcgaccgttc aagtatttca aattgcatca aaaaaaaaca atgataataa
    48001 gagaggcata tatattatgc catgtatcaa tttctattga attgcataaa cagaaatgat
    48061 agaatcattt cggattgtat caaatgtggg tgtcggcctt gggtatccaa tagacattaa
    48121 acaaaatagg caataaattc aaacaacaag acccactttt ttagtttcta gagttttggt
    48181 ttacatagaa atagaaatcc aatcaagcgg tatttaatga aattcgtatt gaaaaaaaat
    48241 acaccgcttt gatttcagca tagtataaaa tagggggata tggcgaaatt ggtagacgct
    48301 acggacttaa ttggattgag ccttggtatg gaaacatacg aagtgacaac tttcaaattc
    48361 agagaaaccc tggaattaaa gatggggcaa tcctgagcca aatcctgttt tacgaaaacc
    48421 aactaaagcg agaatacaaa aagaatagga taggtgcaga gactcgatgg gagatgttct
    48481 aacaaataga gtttaccgcg ttgagttggt aaaggaatcc ttctatcgaa actcaaaaaa
    48541 agggggggaa acccatatac atagatatat gtactgaacg ctatacaaac tggattaaga
    48601 cgccgggagt ctatattgat gagtatatgc aaaatgaaag aattcttgtg atgtgaatcg
    48661 attgtagtaa ctggcagaaa gaatcgaatc ttcattgatt acatcattta taaatcaatt
    48721 tactccagga tctgagaaat cttttgaaaa aaaaaaacgg attaatcgca cgagaataaa
    48781 gatagagtcc cattctacat gtcaatggtg acaacaatga aatttaaagt aagaggaaaa
    48841 tccgtcgact ttagaaatcg tgagggttca agtccctcta tccccaaaaa aacatttgac
    48901 tcgttaatgc tttattctat tttttttttg atattggata taaggatatc attattattc
    48961 gttttatttg ttagtggttc caaatttttt ttctttctta ttcgttttgt tctttcacaa
    49021 agttatgtac ccgagtgtat atttttttgt attaaaaaaa gtggggtttg gtgttatata
    49081 aggtacacac aaagtaagat caattcattt ttgaattgac atagaacgaa gtcatattat
    49141 aaaatgagga tgatatatta agtaaaataa tagtcgggat agctcagctg gtagagcaga
    49201 ggactgaaaa tcctcgtgtc accagttcaa atctggttcc tggcacataa ttcatttgta
    49261 tgagtatcta ttcaccaaat acattcatat atccaccata atggatatgg atcgacatcc
    49321 aaatttttta tatttatgaa tccatatcca tattcattaa tagtatcgat tagcatgcat
    49381 acttagccat cgaagtatct gtaactctca tgttatcctt tgtattctat tacatttcaa
    49441 tttgaaaatc gctgacgaaa atttctagat ttctagaaag aggataaaaa gtatccatat
    49501 tctctcatat ataaaatctg aaaattagat tctcttcttt tttcttttgt tcctactcta
    49561 ctctgtctgt tctttttcaa gatcaagaag aacattacaa cttgatacat atatgtctat
    49621 gcaatacaga attgaaagaa aggttcaatt agttggttga gagacccaac caagcaaaag
    49681 cctattctta ataagttgat ggataggaat atccacgacg gatcttagat agagtcgaaa
    49741 tgaaatcgta tatttttctt ttttttttat tagttttttt cctattctat ttcctcattc
    49801 tctcttaagc gaacctctag agtacctgta agatatgtgc gcggtacaaa gtgcataatt
    49861 cgaaattatt ttcatttgaa ttcagattat tggttcagtt catcacaaat aacaagaaac
    49921 aagtaccctc caatttgaga atttccaatg aatctataat tgaattatag cacaaaaaga
    49981 agaaaaacta gaataggaaa atttagcaca ttaaaattac gaatgagaac tcacggactt
    50041 tgcttgattt tgaagagaac atacatagaa atactctttg cctatctgga gttatcaaaa
    50101 tgaagattat tttcttggca ttcaatgagc atcttgtatt tcaaaaaaat tcggggcaat
    50161 ataatcctta cgtaagggcc atcctatcca actttcgggc attaagatac gtttcagtcg
    50221 tggatgagta tcataatgga ttcctaacat atcataagat tctcgttctt gaaaatccgc
    50281 acttttccaa acccaaaaaa cagagggaat tcgaggattc ccccggggtg caaatacttt
    50341 tatgcatatt tcttccggtt gatctatact atactctatt cttgtaagat gatacacact
    50401 agctagcagt ccaccaggtg ctacatcata agcacattga gagcgtagat aattgtaacc
    50461 atatacatat aaaatgacag caatggaatc ccaatcctcg ggctttattt gtaaagtttc
    50521 tattccttgg taatcgaatc ccaaagatct atgaactagc ccgtgtttga ttagccaagt
    50581 cgacaagcga ccctgcatct tttccctatc tcccgcattt tgattttatt tgtattttta
    50641 tttgtataag tagttcacat ttacgatgaa atttatgaag attaattttc tttttgttat
    50701 tctagacact atagactagg gactctagaa aggaattttt cttcactaat tattcattaa
    50761 ttcatcgtaa gatactgagc ttttgtattt gaaaaatatt tccggcggta tctctgaaat
    50821 aaatggtgat tgatagagta atccttgatc ataatttcca gtataactac tgcgtccaag
    50881 atgaaacttg tgattggtag taaaacaccg actcccccct tgagatcgaa ttctatcttc
    50941 atagatttct ctagatagtt tcttacgaag ttttgttata gcatctataa ccgcctcggg
    51001 tttaggcgga cagcctggca aataaacatc gacaggaatt agcttatcga ctccacgaac
    51061 ggtactataa gaatcggtac tgaacatccc ccctgtaatt gtgcatgctc ccatagcaat
    51121 aacatatttt ggttcaggca tttgttcata taatctcaat aaagaaggag ccattttcat
    51181 tgtgactgtg ccggctgtta aaattagatc cgcctgtcta ggactcgatc ttggtaccag
    51241 tccataccga tcaaagtcaa accgtgatcc tattaatgaa gcaaattcaa tgaaacaaca
    51301 actggtacca taaagaaggg gccataaact agagagtctt gaccaatttg aaagatcatt
    51361 tgatgtagtt gaaataactg aattttgggt tgttcgagca agtaaaggaa tttttactga
    51421 attcataact gtttcaatgt ttttttttta cttttttttg tctgaatatt caggaactaa
    51481 gaccattcca atgctccttt tcgccatgca taaactaaac cgacaattag gataagcacg
    51541 aaaatgaaag cttcgataaa tacggatatc cccaatatat cgaaactcat tgcccatgga
    51601 taaagaaaaa ccgtttcaac atcaaaaaca acaaaaacta aagcaaacat ataatatcgg
    51661 attcgaaatt gtaaccaagc atcgcccatc ggttctatac ccgattcata acttgaaagt
    51721 ttctctggac ctttactaat cggggctaaa attccggaaa ttagaaatgc caaaagtgga
    51781 ataccacttg atattattag aaatgcccag aaaatatcat attcataaag aagaaacatg
    51841 gatgaactcc tagggaatgt gaaaaaatac ctgactagtc ttagttgatt cagccataat
    51901 tccttgtcaa ttcatccata actgtttagt caaaaaaaat gcatttgggt cgacccaacc
    51961 tagtttcatt tgttggctgt agtacatgtc tcgtttattt taaaaattca tcatcaattg
    52021 caatcttatt tatttacttc atttttttag attatctaaa atctaaataa gaatagaaaa
    52081 tacttatata tatcttctat tcttatatct tctattttat atagatatcg tagttaaata
    52141 gctatatata gataggggag ttaaaaaacg atactgttct gagttcttac aaaaattata
    52201 caaatgaaaa ataaagaaaa ctttctctgg ctttcgattt ttttttattc agccgaaaaa
    52261 aggaattcaa ataaaatgga attcaattaa caaattgaat ctaattcata ttcgattgga
    52321 aattgatttc gattttttta gattcaaatt ggatttttct acttgctttt ttatcttaaa
    52381 agttaaaagg atttgattac taatccaaaa tagtatagta atatactata atactagtat
    52441 agtatcatac tattactagt ctaatcgtat tctttctaca ttccattcta attgtatata
    52501 tagaattttc tatactctat atagagtata tatatgaatg ctaattgtat tcaattattt
    52561 tgattagttc tatatcctat atctattagg gctatacgga ttcgaaccgt agaccttctc
    52621 ggtaaaacag atcaaactga tcattatcaa aatgattcga accgtttcaa agacccaaca
    52681 tgcttttttt gcattgggct ctttcattga ctgaaataaa tatcagtcag tctaccatcg
    52741 ttattttttc aaatcaaata aggagatggc tccatctgcc cagttcatta ttttgatttc
    52801 acctcacggg caataccaaa gtgtttcaaa gaggggttat cttgacgtag gtctgtttct
    52861 tgcggagaac aacctaagtt aaatggagtc tctatcacca cgcttaattg aattaagaaa
    52921 gcaaatatca aacctcatac accttaaagt taatagggag aaaagagaat ttgttgaggt
    52981 ccttctacgc attataccta gcattgaata gactggggta ttcaccttat caatatctca
    53041 aatcaaggat gcgttctatt tggcgcttaa ctgaaacggg acaccgaagc gcgaacgaag
    53101 aatcttttgt caggcgattg ttctcttgtt ttgttctcta aacattatgg agtaagacat
    53161 cgatgatttc tcactaagag aaatcttttg aattccatca tgtgatggac ccctttgaaa
    53221 aacattggcg cacgtgtaaa cgaggtgctc tacctaactg agctatagcc cttgtgttct
    53281 tgtgtttgtg atacatataa tattatgcat gtagataatt tcttgtcaag atgaatattc
    53341 catgattcaa cacatatccc tcgggttgat tggtatggta tgctacgaag taatattgaa
    53401 ttgatcattc atcgctgtac tacgatgtaa gatgagttcc tttgcgtttg gttttctttg
    53461 tgatcataaa agacctactt aactcagtgg ttagagtatt gctttcatac ggcgggagtc
    53521 attggttcaa atccaatagt aggtagatct tattagatac caaaactctg gtatctaata
    53581 agtcttatta agttagacta tcttctttta ttttattttt ctattcattt ttaagaaaaa
    53641 gaagaataaa aaaaagcatc gatagccata gattccgttt atatagaagt tcctttgatt
    53701 atttgtacac actgactggt tgtaaacccg cattgatagc ctcgactcgt gtcctagccc
    53761 gtcggacagc taggtttccc tcaattgttt gtctcttgcc ttctgctttc cttaagttag
    53821 cttccgctag ttcaagaatt tcttgagctt cttgtggatc aatgtcacta cctttttccg
    53881 cgtcatttac taaaatagta atttcattat tgcctattct agcaaaaccg cccatcagaa
    53941 ccatcgttaa ccattcatcg ttaaggtgta ttcttaatat acctatatcc acagctgtgg
    54001 caatcggggc gtggtttggt aatacgccaa tttgtccact attcgtagat aaaatgattt
    54061 ctttcacttc tgaatcccaa acaattcgat taggggttag tacacaaaga tttaagctca
    54121 tttcttcaat ttactctcca tttctaaatt cgtagccttc gcagtagctt catcaatgtt
    54181 acctaccaaa taaaaggctt gttcaggaag accatctaat tcgccggaaa ggatcaattt
    54241 aaaccctcta attgtttcgg ctaaaccaac atatttaccc ggggaaccgg taaaaacttc
    54301 tgctacaaaa aagggttgtg ataggaaacg ctcaattttt cgtgctcttg ctacgatcaa
    54361 gcgatcttct tcggataatt cgtccaaccc aaggatagct ataatgtcct gaagttcttt
    54421 ataacgttgt aaagtttgct ttactctttg tgcagtttca taatgttctt cacccacgat
    54481 tcgtggttgg agcatagttg atgttgaatc taaaggatct actgcgggat agataccttt
    54541 ggcagctaat cctcttgata gtacggttgt agcatctaaa tgtgcaaatg tagtggcagg
    54601 agcagggtcg gtcaaatcgt ctgcaggcac ataaactgct tgaatagaag ttatggatcc
    54661 ctctttggta gaagtaattc tttcttgtaa agaacccatt tcggtactca gggtgggttg
    54721 ataacccaca gcggaaggca ttcgacccaa taaggcggag acttcagatc ctgcttggac
    54781 aaaacggaag atgttgtcga taaatagaag tacatcttgt tcattaacat ctcggaaata
    54841 ttccgccata gttagagctg tcaaaccaac tctcatacga gctccggggg gctcattcat
    54901 ctgaccgtag actagagcca cttttgattc tgcaatattt tgttcattaa ttactccgga
    54961 ttctttcatt tccatgtaaa gatcatttcc ttcacgagta cgttcaccta ctcctccaaa
    55021 tacggataca cccccatgag ctttcgcaat gttgttgatc aattccataa tgagcacggt
    55081 tttccccact ccagcccctc cgaatagtcc tatttttcct ccacgccggt aaggggctaa
    55141 aagatctacg actttgattc ctgtttcaaa aatagataat tttgtatcta actgtataaa
    55201 cgcgggtgca gatctatgaa taggagatgt tgtacgagta tctacggggc ctaactcatc
    55261 aacaggttct ccaagcacgt tgaaaattcg gcctagagta gctccgccga ctggaacact
    55321 tagaggagct cccgtgtcaa tcacttccat tcctctcatt agaccatctg tagcactcat
    55381 agctacagct ctaactcgat tatttcctaa taattgttgt acctcacaag tcacattaat
    55441 ttcgtgaccg atagtatctc gacctttaac taccagagcg ttataaatat tcggcatctt
    55501 cccgggggta aaggatacat ccagtactgg accaatgatt tgagcgatac gtcctaggtt
    55561 ttttttttca agtgtggaaa ctccaggaac cgaagtagta ggatttattt tcataataat
    55621 aaaactgaaa tatattgaaa tttattgagg atcgaatgaa aaaatgttcg atagcaagtt
    55681 gatcggttaa ttttgtaatt agcactcgat ttcggcgata ccacctaacc gaatttcatt
    55741 ccattttagt ttagtttctt tcttatttta ttcaagttga atgagtgaat tttcaaggtc
    55801 actcaattcg ttttcaaaat ataaagtgga tgaataagaa tcttgagctt aagaaagtcg
    55861 ttaatttcat ttgtctatca ttattctagt agacaacaat atctatattc tctgcggaat
    55921 tcgaactcga actgtatttc caattcttta tttttttttt ttatcttatt atatattctt
    55981 ttatttccag agctaggcaa agcggcgtct atgtctagtt tcttcttttt tatacctaat
    56041 ctaatagaat attattattt tttcatggat agaaattccg catattttca tattgagcat
    56101 ttacatatac agcatagatg aatgtcaaga gtcaatgtat tattatttcc aataatattt
    56161 cgattcaaaa aaagaaagat tagaaactaa aaaaaaaaga attgggttgc gctatatata
    56221 tgaaagagta taaaataata atgtattttg cgaataaaat ctcattggtc taatctaata
    56281 aagaactatt atggttagtt gataatattc attgatgatt ttttgaaaga ttcctgtgaa
    56341 agctttcatt aaccccgaat ttctgtcgag tagaccttgt tgctgtgaga attcttaatt
    56401 catgagttgt agggaggaac ttatgtcacc acaaacagag actaaagcaa gtgttggatt
    56461 caaagctggt gttaaagatt atagactgac ttattatact cctgactatc aagtcaaacc
    56521 cactgatacc ttggcagcat tccgagtaac tcctcaacct ggagttccgc ctgaagaagc
    56581 aggggctgcg gtagctgctg aatcttctac tggtacatgg acagctgtgt ggaccgatgg
    56641 gcttaccagc cttgatcgtt ataaaggaag atgctacaac atcgagccgg ttgctggaga
    56701 agaaaatcaa tatatatgtt atgtagctta ccctttagac ctttttgaag aaggttctgt
    56761 tactaatatg tttacttcaa ttgtagggaa tgtatttggc ttcaaagccc ttcgcgctct
    56821 ccgtctggag gatttgcgaa tccctactgc ctatattaaa actttccaag gaccgcctca
    56881 tggcatccaa gttgagagag ataaattgaa caagtatgga cgtcccctat tgggatgtac
    56941 tattaaaccg aaattaggtt tatccgctaa gaattacggt agagcagttt atgaatgtct
    57001 tcgtggtgga cttgatttta cgaaagatga tgagaacgta aactcacaac catttatgcg
    57061 ttggagagac cgtttcttat tttgtgctga agccctttat aaagcacagt ctgaaacagg
    57121 tgaaatcaaa ggacattact tgaatgctac tgcaggtaca tgcgaagaaa tgattaaaag
    57181 ggctgtattt gccagagaat tgggagttcc tatcgtaatg catgactact taacgggagg
    57241 attcactgca aatactagct tggctcatta ttgccgagat aatggtctac ttcttcacat
    57301 ccaccgtgca atgcatgcag ttattgatag acagaaaaat catggtatgc actttcgtgt
    57361 actagctaaa gcgttacgta tgtctggcgg agatcatatt cacgcgggta ctgtagtagg
    57421 taaacttgaa ggagaaagag agattacttt gggctttgtt gatttactac gttttgatta
    57481 tattgaaaaa gatcgaagcc gtggtattta tttcgatcaa gattgggtct cgctaccagg
    57541 tgttctgcct gtagcttctg ggggtattca cgtttggcat atgcctgctc tgaccgagat
    57601 ctttggagat gattccgtac tacaattcgg cggaggcact ttaggacatc cttggggaaa
    57661 tgcgccgggt gccgtagcta atcgagtagc tctcgaagca tgcgtacaag ctcgtaatga
    57721 gggacgtgat cttgctcgtg agggtaatga aattatacgt gaggctagca aatggagtcc
    57781 tgaactagct gctgcttgtg aggtatggaa agagatcaag tttgaattcg aagcaatgga
    57841 tactttgtaa tccgatccaa taattagcat tcgttctcgt acttcaattg caattaaact
    57901 aaactcggcc aatcttttac taaaaaaagg attgagccaa atactttacg tatttttttt
    57961 tattagatcg tttttattca tgatagaaaa tgaataaaaa tgatctaatg gttctattgt
    58021 tttttcttgt ttgttgtgtt agatccacaa taaatcttat ggatttttag ggttggtgta
    58081 tttttttatc acaaataacc tcttcgagcc agcctgtata ttgtcctttt gattccgtgt
    58141 tcgaatagac gagatttttt gaaaaaaggt attcataaga aaaaacaaat agtgattttt
    58201 ttttttcgat gggaatttga tacaagatga aatgaaggaa atcactattt ccatttctca
    58261 ttttgaaaaa caaaagaatt ataataaaat taaataaaaa aaaaaaaaaa aagagttcct
    58321 tccatcatat atcacaatta gagtaaagca atactcggga ttctgacaaa agagaatcct
    58381 ttttttcaat acttcattcc ttattagtat taaatatgaa attaaggata tattcaaatt
    58441 cttttaaatg actattcatc tattctattt ttaaagaaat cggggcaaaa agctctatgg
    58501 aaaaacggcg gtttaattcg atgttgtcta gcgggaaatt agaatacagg tatgggttaa
    58561 gtcaatcaat tgatagattt ggtcgtccta ttgaagacac tcgtggaagt gaggatagag
    58621 atctaaggga tacagagatt ttgagttcga gtgataactc tagttacagt aatgctgagc
    58681 atttaatgga catcatcgac atttggaatt tgatctctga tgacaccttt ttagttaaag
    58741 atactaatag gaatatttat tccttatatt tggatataaa aaatctcatt tttgagattg
    58801 acaacgattt gtcttcttta ttgagtggac tagaaagatt gagtgaacca gaaagtactt
    58861 tttttggtta ttggaattcg ggttatctga agaatggatt tcagaatgac gatccccgat
    58921 ctgatcgttc tctgtataat attgaatacg gttggaataa tcacattaat ggttgcattg
    58981 actcttatct tagttctcaa atcggtattg agagttccgt tttaagtggg aatgacaatt
    59041 ctagtgacag ttccatttat aatcacattg gtgttgaaag ggaaaagagt aatgaaaggg
    59101 gtaagcccac tataagaacg agcaagaatg gtattgattt cactctaagt gaaaattcta
    59161 ctgatttcaa tttgactcaa aaatataggc acttgtgggt tcaatgtgaa aattgttatg
    59221 gattaaatta taagaaattt gttaagtcaa aaatgaatat ttgtgaacaa tgtggatatc
    59281 atttgaaaat gaatagttca gaccgaatcg aactttcgat tgatccaggg acttggaatc
    59341 ctatggatga agacatggtt tctctggatc ctattgaatt tcattccgag gaggaacctt
    59401 ataaagatcg tattgattct tatcaaagaa agacaggctt aactgaagct gttcaaacag
    59461 gcacaggtcg actaaacggc atttccatag caattggagt tatggatttt cagtttatgg
    59521 ggggtagtat gggatccgta gtaggcgaga aaatcacccg tttaatcgag tatgctacca
    59581 aaaaattatt accccttatt ctagtatgtg cttcgggagg agcacgtatc caagaaggaa
    59641 gtttgagctt aatgcaaatg gctaaaatat ctgctgcttt gtatgattat caatcccata
    59701 aaaagttatt ctatgtatca atccttacat ctcccactac tggtggggtg acggctagtt
    59761 ttggaatgct gggcgatatc attatcgccg aacctaatgc atacattgca ttcgcaggta
    59821 aaagagtaat tgaacaaaca ttgaataaga cagtacccga ggattcacaa gtggctgaat
    59881 atttattcca taaaggctta ttcgattcaa tcgtaccacg taatccttta aagggtgttc
    59941 tgagtgagtt atttaggctt cactcctttt ttccttggaa gtaaaattca attaaccaga
    60001 tcctaaattc atttcttttt tagttccttt ttttctttgt agcgagcaaa actaatagat
    60061 agtttatcgg aatcaaagtc aaaatccatt ttttttttta taaagaattc tcaaaaaaat
    60121 tctttatttt ttaatggtct tcctgattag gggtcgggaa agaaacctct tttaacaaca
    60181 taagtaaaaa agaaaattct ttgttctgcg aaattcaaat taggcaagaa aaagaaaccg
    60241 aaggtcgtct ttcctttttg ttgcgtatgt atcgcgaatt caaatagata aaatatcgat
    60301 atagagtatc ttttctttct actcgaatct ccccctaagc ccctattttt ttactaaaaa
    60361 ctggtgttgt tggattgaat taaaaattct aacggaatag ttacgaaatt caattttgaa
    60421 gaaactcttt atttcgattt tgatattcaa ttttatttag agttaaaata aatatcaaaa
    60481 ttggaattga attcaatttt cagacaagac tggattatca tccatatatt tatatctttc
    60541 atatcgaaag agaaataaga taatattgta atttctattt attttattta actcgtgaat
    60601 ttctctattt tctatttcat tttgatttct agttgataat aatagataat aatatatata
    60661 gaatttgatt tctattctat tatttctatt attattattt ctattatata gaatactcac
    60721 ttcgatatac taattagtat agaatactcc taagaattag tataagatat gtttatagta
    60781 ataacaggtc taaatattca atcgaggtac ccattctatg acaactctca atagcttacc
    60841 ctctattttt gtgccgttag taggactagt atttccggca attgcaatgg cttctttatt
    60901 tcttcatgtt caaaaaaaca ggatttctta gatctgatgg attcaaatct catccatttt
    60961 tgtttttcaa gacttagata tagctaatac agatgtgcat ttagtagagt atgttatggt
    61021 ataacatagg ggcataaatg aagcagctct tatatatccg taaatagatg ctcgaaatat
    61081 acaaacaata gagggaaata aatttcgaat tatttcaaaa tagattggaa tcgaggcagg
    61141 tgcctgaaac ggaaagtcga tctatctata tgtatgtaga tatttctaga agatcctaaa
    61201 aaagggctat tcttttattt tatacctaac ccattcgaca aattactccg attattccta
    61261 aaggaaaggg ttacatgcga atggcactag ttgatgagag ttacttcgga aacaaaaagt
    61321 ttctccattc caataaaaaa aatgcaacta gatctaatat gagttggcga tccgaacata
    61381 tatggataga acgtatagtg gggtctcgaa aactaagtaa tttcttctgg gccttgatcc
    61441 tttttttagg ttcattagga ttcgtcttag ttggaacttc cagctatctc ggtaagaatt
    61501 taatatcttt agttccatat cagcaaatca ttttttttcc acaagggatc gtgatgtcct
    61561 tctacgggat cgcgggtctc tttattagtt cctatttgtg gtgcacaatt tcgtggaatg
    61621 tggggagtgg ctatgatcga ttcgatctaa aagaaggaat agtgtgtatt tttcgttggg
    61681 gatttcctgg gaaaaagcgt cgcatcttcc tacgattccg taggaaggat attcagtcga
    61741 tcagaataga agttaaagaa ggcatttatc ctcgtcgtac cctttatatg gaaatcaaag
    61801 gacagggagc cattccattg acgcgtactg atgagaattt gaccctgggt gaaattgagc
    61861 aaaaagctgc caaattggcc tattttttgc gcgtaccgat tgaagtattt tgaaatgaaa
    61921 tagcaaacaa aatatttcta taaataaaaa aagaaaaggg aagttctttt aagtcgaaat
    61981 cggaatacta ttccttgaag tgtttgtttt tttttaagtt tcgctttagc attcatcgag
    62041 aacgcgaagc agtttcaaat tggatcaatt agattatccg taaacaagat ttttattatt
    62101 tcttcattta aagtcgactc tttcttatgc tatattcttt ctagattcat aatcaatgaa
    62161 tgggaaatca aaaaaaaaag gaatagattc cggccttaga atagaactta cttatgtttg
    62221 ataaaaagag tagatcgcgg cgcatagatt ctcgaagact gaggcagttc attagcaatt
    62281 caaagatgaa aaaatggaaa aaaagaaagc atttctccct tttctttctg ttatatctat
    62341 agtatttttg ccttggtggg tttttctttc atttaagaaa agtgttgaat cttgggttac
    62401 tgattggtgg aatactacac aatccgaaac ttttttgact gatattcaag aaaagagtat
    62461 tatagaaaaa ttcatcgaat tagaagaact cttactattg gacgaaataa taaaagaata
    62521 cccggaaata gagctgcaaa gggctcatat aggaatccac aaagaaacgg tccaattgat
    62581 aaagataaac aatgaggatc atatccatat gattttgcac ttctcgacaa atataatctg
    62641 tttcattatt ttaagtgctt attcaattct aggtaatgaa gaacttctta ttcttaactc
    62701 ttgggttcaa gaatttctat ataatttaag tgacacaata aaagcttttt ctattctttt
    62761 attaactgat ttatgtatcg gattccattc gccccatggt tgggaactaa tgattggcta
    62821 tgtctacaaa gattttggat ttgttcagaa tgataaaatt atatctggcc ttgtttctac
    62881 ttttccagtc attatagaca caattttcaa atattggatc ttccattatt taaatcgtct
    62941 atctccatca cttgtagtga tttatcattc aatgaatgac tgatccaact cgaatatttc
    63001 tgactttgca cataagcaaa gcattttaag acgtacacac tccttcgaac ttgcggagat
    63061 ttcccctcga atatttgata ttcgcgtaaa agaatttacg taaatagcag acttgtggat
    63121 agggaactat ccgagtgacc tacctcattt tattgtagaa atctttggga tcaatgattg
    63181 gactatgcaa attcaaaata accttttttt ttcttggatc acgataaaga aagaaattat
    63241 tcgatctatt tccgtatcgt ttatgatata tatcatcact caagcatcta tctcaaatgc
    63301 atatcccatt tttgctcagc agggttatga aaatccgcgc gaagcaaccg ggcgtattgt
    63361 atgtgccaat tgccatttag ctaataagcc cgtggatatt gaggttccgc aagcagtact
    63421 tcctgatact gtatttgaag cagttgttcg aattccttat gatacgcaag tgaaacaagt
    63481 tcttgctaat ggaaaaaggg gggggttgaa tgtgggtgct gttcttattt tacctgaagg
    63541 atttgaatta gcacccccgg atcgtatttc acccgagatg aaagaaaaga taggcaatct
    63601 ttcttttcag aactatcgac ccactaaaaa aaacattctt gttataggtc ctattcctgg
    63661 tcagaaatat agtgaaataa cttttcctat tctttccccg gatcccgcta ataataaaga
    63721 tgttcacttc ttaaaatatc ccatatatgt gggggggaac agaggaaggg gtcaaattta
    63781 tcccgacggg agcaagagta acaatacggt ttataacgct acagcggctg gtagagtaag
    63841 taaaatcata cgaaaagaaa aggggggata cgaaataact atagcggata cgttagatgg
    63901 gcgtcaagtg gttgatatta ttcctccagg gccagagctt ctcgtttcag agggcgaatt
    63961 catcaaactt gatcagccat taacgagtaa tcctaatgtg ggtggatttg gtcaagggga
    64021 tgctgaaata gtacttcaag atccattacg tgtccaaggt cttttgttct tcctggcatc
    64081 tgttatttta gcacaaatct ttttggttct aaagaagaaa cagtttgaga aggttcaatt
    64141 atccgaaatg aatttttaga tttgcaaatt tatcaatctc aacttcgtaa aggaaaagga
    64201 atccaattct tattggtgtt atgcatgatc aaaaattatg atcaaaaatt atgaaccaat
    64261 ttttgcttgt ttcgaaagtg acttatactc tattcctatt catagtagga atattataag
    64321 gtaggaatat tataaagaag tttttttgac tttatctctt attttttttt tcaatccaaa
    64381 ttgaaccgag tgactttctt actcttataa gagaatgtat taatagtttt ctattctaat
    64441 aaaagagaaa atttcatcga ataccgaatc ctaaacttca gataatacgt aagtgcagaa
    64501 tagtttttga tcccgttcgt cgaagataac tattcttaat cttagtttct attttttgat
    64561 ttttttacgg atttctcaga acctttttgt ttcttctatt tctttattta attaaaatat
    64621 agattagagt tagagtagtg aacaatcaaa aaatagaaaa tagagcgcaa ttttttgaga
    64681 aaatagaact taatggaggt ttattagaaa agaaaggatt tgaataatat ctgtactcgt
    64741 caaatagata tattagaatt ggttcattta ggaaaacgaa atcaagtaat ttcagtctaa
    64801 ctttgaaaga tagatactat gcttcaataa tagatgttca aaatcaatga atgacatttt
    64861 caaaatagaa tttgaatttt caaattgaaa tcaaaataat atattctatt atgaaagctt
    64921 aagaactcaa gggagccctt gagttcttaa gctttcatgt ctccaactca gttcatccga
    64981 ttattagata attttagatt cttatagaga tgagcccaac cctgagtatg aaccataaaa
    65041 gaaaatacct attaaaccaa tcacaagaat accagttaca gtacctatta tccaaagagg
    65101 aatccttcca gtagtatcgg ccatttatct tgcttcctcc accatttcat caagttgtca
    65161 tgctagagac acatacagtc atagataagt atgagatgca atccttccga atgagataag
    65221 caaattccta attattattt cctattctac cagtctcttt tcttctctta cttttttttt
    65281 ttattaattg aagaaataat tagaaaataa aacagcaagt acgaaaataa gtaataaccc
    65341 ccagtataga ctggtacgat ttaattcaac attttgttcg ttcgggtttg attgtgtcat
    65401 atctctctaa ttttgattat gtttatcgtt ggatgaactg cattgctgat attgatccca
    65461 aaaaagaaac ggtaggtaca gctagtccat gaacagctaa ccatcggact gtaaaaattg
    65521 gataggttcg atctatagtc attggttcct cctaaaacta aaaagatcta ctaaattcat
    65581 cgagttgttc caaagagtca aaacgcccag ttattaatgg aattccttgt cggctttctg
    65641 taaaatattc gtttgggcgg ggacttccaa atacatcata agctaaaccc gtgctgacga
    65701 ataaccaacc cgcaataaat agagagggta tagtaatact atgaataacc cagtatcgaa
    65761 tactggtaat aatatcggca aaagaacgtt ctcctgtgct tccagacatg ctgagctccg
    65821 catattcttg tacgattcaa gggggatcga ttctgtaaaa gatgatatca gtaaatggaa
    65881 attcactgcc gttttttcat ccttgtgaga tcgtcaatat tgtaccaagg gcttttttcg
    65941 agtctaccga atcagtatag ctatccttcc tctaagacag caacgcaatt tgaatcagta
    66001 tgtaaatgaa ggactagtag ataatttatt ttttcttttc cttgtcaatg tagaagtatg
    66061 aattgatgat ttgagatgaa atttatataa atttatataa ggtttatttc tctctattat
    66121 attattattg gtttcgaacc ggaaaacttc cgattaggta aaatgtgaat ccaaggggtt
    66181 ggtttttagt ttttataaaa ataaaaaaat gcagttaaat tagcctattt ccacttccac
    66241 aattcaattt gatgcgaaat tcaaaaattt ccttttcata cctctaaacc gtagaaaagg
    66301 ttttcttgaa atcttttttt ttttttttcg ttttagttta ttccatttaa attaaagcga
    66361 attactgatt cgtacaataa caagtaagag gagtatagag tattgattaa aaaaaatcta
    66421 tttctcttat tcataataaa ttctaaatta tataataaaa ataaataagg aaacaatcaa
    66481 taaactagaa aagaaaaaaa aaaatgataa ggattactgg tctacgaatg gaatttgact
    66541 cctttatttg aattttattt caaaaaatta gatttctttt catttttcct tatttattag
    66601 ttgagtactg ggttcattca cataatcttt tcaaagaaga gaaggggtat tataacgtct
    66661 aaattcactt ttaataaatc gatttgatag ataggataaa acaaaagatc tccaaaataa
    66721 aaatagagta gatgctcaaa atgattagct tatccccttt tagactctac ttccttagtc
    66781 ttttgttagt agtgtaatga ctgcttcatg cattaacaac taacaattga acttattctt
    66841 tttcgtttca attgctattt tttcttatcg tcttatcttc aatcttcaaa cttagggaaa
    66901 tgttttctaa acatatgtag aaaaagaaca tatttcattt agtcccttca tgcttactat
    66961 aactagttat tttggttttc tactagccgc tttaactata acttcagcta tctttattag
    67021 tctcaataag atacgattga tttgaaatta attgaatgag cacaacccat aaaactaaaa
    67081 agaaatcttt ctctggtact ccgagattct atagttcatt accgaatgta tttacaatta
    67141 ttgatcgttg agattccctg gcactacgaa ttaatattta gtgatagata gtacctctct
    67201 tttttccttt ttagttaaaa aaaaaattga aatgattgaa gtttttctat ttggaattgt
    67261 cttaggtcta attcctatta ctttagcggg attatttgta actgcatatt tacaatacag
    67321 acgtggtgat cagttagacc tttgattaat taacagtttt ttttgataat ttgacctcct
    67381 gttaattttt ttttttaaga aaagaggagg tcaaattcag attactgttc tgctcaatta
    67441 tttgaatttg catataattc tcagattaat caagcccaga atcacgctct gtaggatttg
    67501 aacctacgac atcgggtttt ggagacccac gttctaccga actgaactaa gagcgcttta
    67561 tgatttctta taaaaagtct tcgtatcaca atagttaaca gccaagaaga ggattttttt
    67621 tgtcccccac tctaatctta tcttgaatgc ctagactatc ttagagaata acataaaaaa
    67681 aatgtatgtg tgatttgaat cgatttcaat tgattccttg ttacttctca taagagaagt
    67741 aacaggtagg gatgacagga tttgaacccg tgactttttg tacccaaaac aaacacgcta
    67801 ccaagctgcg ctacatccct ttctttcaat tcatctacat tgtcattgta gagaatcccc
    67861 gtcttgtttt caaaaacctt cgtttttcca ttcctattaa tataggaaca tagacaattt
    67921 ttcttgacta ttttatttct tttaactcat atctacgaga aaatctcgta ttcatataat
    67981 attattcata gaatataaca tatattctat tattataata agatgcttat atacatagga
    68041 atatcaaaca aactgatcgt aaaaaagaac gagggaatac tggggggggg gtaagaaagg
    68101 tactttttga ttttaagaaa gggagaatct tatctctttt ttattctctt aaatcaatca
    68161 tggaaattag gaatcccgtg taaaatacaa aggaatctca aatacttcca tatccgatat
    68221 gtattaccat tagatatttt aataaaacat taaaacataa agaaggagga ttaaaaatgc
    68281 gagacctaaa aacctatctt tccgtggcac cggtactaag tactctctgg ttcgggtctt
    68341 tagcgggtct gttgatagag atcaatcgtt tattcccaga tgcgttgaca tttccttttt
    68401 tttcatacta gtttagttag taacatggga aggggtgaag aagattagag atagaatcaa
    68461 aagatctgtg actaatccct tcccctcttt tttgaattat ccaaaattca attagatact
    68521 tagagacaaa ataaagaaag atagaaaaaa aaatgaattc aacctcggct aaatttgagc
    68581 tcagcgttca attcgatttc taaaaaatag agtgagaaca gaaaggggtc tatgaaaaaa
    68641 ctggaataca agataggaaa gtgaaatagt gtactatata ctctacttcg aatcgaattc
    68701 aatatagcta agttttaatt cgttcttcca cttaaacttg aaaaatgaat tctaaattct
    68761 atttaatatt tcttactcta ttatattgta ttgtgattgg aacgaaatct ttcataattt
    68821 caacttagca accttttttt tatttatttt tctttttgct agtcacttca agatcagcaa
    68881 ataagaagag ttgattgaat caaaaactca aactaaagga gggtcatggc caagggaaaa
    68941 gatgcccgag taacagttat tttggaatgt agcaattgtc ttcgaaacgg acttaataag
    69001 gaatcaaggg ggatttccag atatattact caaaagaatc gacacaacac gccgagtcgc
    69061 ttggaattga gaaaattctg tccctattgt tacaaacata cgattcacgg ggagataaag
    69121 aaataaaccg actccaagtt atttgtgtat cactcttata ccaggaacaa aaaaagggca
    69181 tattctctat tcgagagacc ctattattct agattttaat agtttagttt agttaacaga
    69241 atttaattaa ctcaaaataa aaaaaaaaaa aaaccaatct tttttttaat tcaaaattat
    69301 tttggatcgg attgaaatag tattttcgag ataaggaata aacaaagtat ggaaaaatcc
    69361 aagcgaccct ttcggaaatc caaacgatct tttcgtaggc gtttgccccc gatccaatcg
    69421 ggggatcgaa ttgattatag aaacatgagt ttaattagtc gatttattag tgaacaagga
    69481 aaaatattat ccagacgggt gaatagattg accttaaaac aacaacgatt aattactatt
    69541 gctataaaac aagctcgtat tttatcttta ttaccctttc ttagtaatga taaacaattt
    69601 gaaagaagcg aatcgactgc cagaactaat ggtcttagaa tccggaataa ataaaaaaag
    69661 gaggcttact ttcctcttca atttgaatcc aaattcaaat tcgaaaactg aaatagagtt
    69721 tgatgtttta ttcgaagaat tcgagaatcc aatctaatct tgattggatt tctcctactt
    69781 atcgtaaaaa aaaaaaacaa gaatcggcga agaagcaatc tttttgtatc ggatatttat
    69841 tggacgtgtt tggttgctca ttttattttg agcgacttta tctttatcat actaattttt
    69901 attctacttt cccggagttc attctccaga aaatgccatt tttaatagtc gaacttacaa
    69961 ttcaaatttt tccttaaaat tgaagaattt cttttttttt tgatcgaatt agaaatcata
    70021 taaagacaat tcctatttaa tatagctatt tgtgcaacta ttttacgatt aaaaagcaac
    70081 cggttcttgt ccagattgtg tagaaaatga ctataactat agaatataaa atccttacga
    70141 attactgcat ttatccgagt gatccacaaa cgacgaaaat ccctctttcg cttatctcta
    70201 tctcgatgag acgaaaccaa agctctgatt ttctgttgta taattgttcg agtaagtctc
    70261 gaatgagctc cacgaaagct tgatgcaaat aaacgaattt ttgttcgacg tctacgagct
    70321 atatatcctc gtgtaattct ggtcattgaa taaatgaaac cttaatgaat aactaatgga
    70381 tttcctttct ttcagttatt cttttccaat ttactaattt agtaataaca acacgcattc
    70441 ttccaatgta taaaataaga attccaatgg cttttgctac tataaccttc ccgaccacga
    70501 tttatttatt cctattcatt tctatttatt tgaatttctt ttaatagaat attttttctg
    70561 ttttcgtttt ttgataccta gtatcaatac aatttattat tttgagttga atgcctatat
    70621 atataaaagg gaaatcgtgg gttccatcgt ttctatggtt ctttctaaaa cggtgaggtt
    70681 ctctttatac accggagtcc tttacttcga cttcatttaa tgaatactat tgctaacttg
    70741 tacagttcac attcttttgc tctacccatg atctagtaaa aagtctttca caatgagatc
    70801 tacttataca gtaacgatat ttaattatga agatttgctg gggtagctga ccctcttagt
    70861 ccgtttttca tagtcaaatt gggttttcaa aataatagtt gctcgcttaa tggataaaca
    70921 ttcgttacca atgatgaatt ttttatcatc ttccattttg aaaatggagt taattcaatt
    70981 tgcaccaatg caaaccataa atttcatatc caatggaaga atccaataga tcttttttag
    71041 tttgatatag tgaacatacg tacttctttc ttcgatttcc ttttttcttc tatttaaaaa
    71101 atagtactga tctttgatac tggaaaaggg gtttccttct ttctattaga aatgatctga
    71161 acgagtcgcg catacaccct agtacatgtt cctcgtcgct ggggacatcc cccgagagcg
    71221 ggggatttcg tgacattttg gattggctgt cttgtgtttc taataagttg tttaatagtt
    71281 ggcatgctga atcggatcca taatgaatgg gttggtttag attgatccta accggctaat
    71341 tatgaattac tttcccatgg aatagatcaa taagatatta ttgaatccgg taatggtaat
    71401 aactaaataa aaaaatcaaa atagaatcaa aattacagta gggggaataa gttttaataa
    71461 atcgactatt ttgatttttt attcaactgc tacaagatca acaattccat gagcttgggc
    71521 ttccgttgct gacataaaaa catccctttc catatcttcg gatacaaccc ataagggttt
    71581 gcccgttctt tgtacataaa cccttgtaat gctttctcgc aatttaagta gttcttctgc
    71641 ttctaggata aattctcccg tttgtgcctc ataaaaagaa ctcgctggtt gatgtatcat
    71701 taccctgatg atgaaacaaa aggttcttct atctcgatta tgagatggaa agagataaag
    71761 aaaaaaagaa agtatagaac aaccgtacgg gcatccttta ggcattgcat acggctctag
    71821 aatggaattc agtttgacct tccatcaaag aatcatcaat taaagagata gaaaatatat
    71881 agaaatatag ggtttatcgg attgacatcg tcaaacgatt caattaccat ccttcctttc
    71941 cgatttcaga gtagttatca aaatactatg atggctccgt tgctttatat atttatctcc
    72001 tcggtgattc agcaatccca aagttttgat ttattttatt ttttttactc tttcaaaagt
    72061 atattcataa gtatatcaat aaatataaat atcggaattt attcggtggg aaaataaaaa
    72121 aaaggtttgt gacgctaaaa tgggtcccga caatagcgaa gataaaatgg ggaagactct
    72181 ttctactaat ttcatactac cccttcgata tataattgaa tgttttgaaa aaaaaattcg
    72241 tatatcgaat tcgatgtgcc atgctattat tacttaattt tcttaatttc atgcatagtc
    72301 ttttttcgta aaaaactcat tggcgccaag cgtgagggaa tgctagacgt ttggtaatct
    72361 ctccaccgac gagtataaaa gatcccattg aagccgctaa tcccatgcat attgtatgca
    72421 catcaggttg aacaaattgc atagtatcat aaatagcgac ccccgggatt acccatccgc
    72481 caggagagtt tataaacaaa tacaaatcct tgttatcatt ctctatactc aaataaacca
    72541 taagaccaat tagttgattc gagatctcgc tatcaacctc ttggcctaaa aaaagtaatc
    72601 tttctcgata aagtcggttg attaggatca aatttgtatc ccgtaagagc cgtacacgca
    72661 ccttttgatg catacggttc aacaaaaatt gagaaaaaac gactcaatgt gtagattcca
    72721 gccctctttc tttttaaaat gaaactattt atatatatat tatttattta gtttagtttt
    72781 gagagcggtt tcttaattct aagaaattcg aaaataaaat ttcgtatcgt atattaatga
    72841 aaagaatttt ctttattttt gcaagaaaga aatgagttcg ttttgtgccc cttccctctc
    72901 aaaaaaaaaa tacattaaga ttaaacatat cgaattaact tatcattgat gcattgcttc
    72961 atcgcgattt cattttaatc acgatgttct tttcttgttc ctgaataggt cttttcaatt
    73021 cttttaggtt tatgctctac tccgagtaaa aatctgccca attttgattt gcacatatag
    73081 gacaaatgtc aataatatta cgtctttttt ttttacaact taattttttt ttttcaattg
    73141 atttcatatc ttctatcaat acaaaatatt aaacatgtat ttatttcttt cctcgctgga
    73201 ttcgtttaaa gtgaaaagtg tgagattact attactctca aatatattga atattcaata
    73261 ataatctttt attatcgatg gatatacgta gtaataaata aaaaagaaat tcaaaatgtt
    73321 tttttctaaa gggagcctga atactttact tatgaagact tcattttagt gttccaaaaa
    73381 attcaaccat aaattattct aattgctaat atgaatttga atatccctca aatcgaattg
    73441 catttcacgc tccaaattat tggtaattca atcttttttg gacgaaacat aggatactca
    73501 atcgggggag agaacggggg aaatcccata taaaccaata tatctgacaa gtcgcactat
    73561 acgtcaaccc aagaggcatc ttcttctcca ggacttcgaa aaggtacttt tggaacacca
    73621 ataggcataa aatgaaagaa aaaagaatta agtactatat tggactttga tgtggaagcg
    73681 taacaatgcg tttattggct taataatatt gtcttttatc atatttgagt cataaatcga
    73741 tcaaaatgtt tacgattccg aatagttctt ttgaatgatt cctaaatata gatgcatttg
    73801 ttgatcgaaa atagaattaa tcccattgcg tattgttcct tatcgggtat agaatagatc
    73861 tgcttctctt tcttactagg aaccaaattg ttccgttttt actaaaaaaa aagaatagaa
    73921 caaatattac tcctttcttg aagataattc caaaaagggg aggttcatag catagttttt
    73981 gctaatgcaa taaagttaca tagtgtttat ttttcgttga taaaggggta tttccatggg
    74041 tttaccttgg tatcgtgttc ataccgtcgt attgaatgat cccggtcgtt tgctttctgt
    74101 ccatataatg catacagcct tagttgctgg ttgggctggt tcgatggctc tatatgaatt
    74161 agcagttttt gatccctctg atcccgttct tgatccaatg tggagacaag gtatgttcgt
    74221 tataccgttt atgactcgtt taggaataac caattcatgg ggcggttgga gtattacagg
    74281 aggaactata acgaatccgg gtatttggag ttacgaaggt gtggccggtg cacatattgt
    74341 gttttctggg ttgtgcttct tagcggctat ctggcattgg gtgtattggg atttagaaat
    74401 attttgtgat gaacgtacag gaaaaccctc tttggatttg cccaagattt ttggaattca
    74461 tttatttctt tcagggttgg cttgttttgg ttttggcgca tttcatgtaa caggattgta
    74521 cggtcctgga atatgggtgt ccgatcctta tggactaacc ggaaaggtac aacctgtaaa
    74581 tccagcgtgg ggggtagaag gttttgatcc ttttattccg ggaggaatag ctgctcatca
    74641 tattgcagcg ggcactttag gcatattagc aggcctattt catcttagtg tccgtccacc
    74701 ccaacgtctg tataaaggat tacgtatggg aaatattgaa accgtgcttt ccagtagtat
    74761 cgctgctgtc ttttttgccg cttttgttgt tgcgggaact atgtggtatg gttcagcaac
    74821 tacccctatc gaattatttg gtcccacccg gtatcaatgg gatcagggat atttccagca
    74881 agaaatatat cgaagagttg gtgctggatt agttaaaaat caaagtttat cagaagcttg
    74941 gtctaaaatt cccgaaaaat tagcttttta tgattacatc gggaataatc cggcaaaagg
    75001 ggggttgttc agagcaggat caatggacaa cggggatgga atagctgttg gttggttagg
    75061 gcatcctatt tttagagata aagaagggcg tgaacttttt gtacgccgta tgcctacttt
    75121 ttttgaaaca tttccggttg ttttggtaga cggagacgga attgttaggg ccgatgttcc
    75181 gtttagaagg gcagaatcga agtatagtgt cgaacaagtc ggtgtaactg ttgagttcta
    75241 tggtggcgaa cttaatggag tcagttatag tgatcctgcg actgtgaaaa aatatgcgag
    75301 acgtgctcaa ttaggtgaaa tttttgaatt agatcgtgct actttgaaat cagatggtgt
    75361 ttttcgtagc agcccaaggg gttggtttac ttttgggcat gcgtcgtttg ctctgctctt
    75421 cttcttcgga cacatttggc atggtgctag aaccttgttt cgagatgttt ttgctggtat
    75481 tgacccggat ttggatgctc aagtggaatt tggagcattc caaaaacttg gagatccaac
    75541 gacaagaaga caggtagtct aatacaagat ttctctctta tcttttttat ttttttagtt
    75601 aatatagaat atgtggaaat ataaattggc atcttttctt taatcttttc attgactctt
    75661 gttcgtattt ctttatccag gagataatcc acaacaaaca ggtatggaag ctataattgt
    75721 aaagcatgat caaatttatg gaagcattgg tttatacatt cctcttagtc tcgactctag
    75781 ggatcatttt tttcgctatc ttttttcgag aaccgccgaa agttccaact aaaaagatga
    75841 aatgattttt catcctatta attgaagtaa tgagcccccc aacgttcaat gttatgttgg
    75901 ggggctcatt acttcaacta gtccccgtgt tcttcgaatg gatctcttaa ttgttgagag
    75961 ggttgcccaa aagcagtata taaggcatac ccagtaaaac ttacaagtaa accagataga
    76021 gagatggcga ctagggttgc tgtttccatt attatataac ttcaaagact accatggatc
    76081 tatggatcta tgataagatc gtttatttac aacggaatgg tatacaaagt caacagatct
    76141 caatgaataa aaaagaagag gatttatggc tacacaaagc gttgagggcg gttctagatc
    76201 gggaccaaga caaactgctg taggtagttt attaaaacca ttgaattcag aatatggtaa
    76261 agtagctcct ggatggggaa ccactccttt gatgggtgtt gcaatggctc tatttgcagt
    76321 attcctatct attattttag aaatttataa ttcttccgtt ttactggatg gaatttcaat
    76381 gaattagatt ctcacaagaa gggtcaattc ttagattttt aatacgaata taaagtaaag
    76441 tatttcggtt tcgtattttt atcccattat ctctttattg gtagttcggt cgtggaattt
    76501 ctttttttct gtatttccgg aatatgagtg tgtgacttgt tctaattgat cctattggta
    76561 gtacagagaa ggagtctgtc atctttatag agatggtttt tcctcgtcag atatttattt
    76621 tagtatctgg agcacggaat atatgaaata gatcccaatc aataactatg attcctactt
    76681 actattcaga ccccgcgacc gggctataaa aaaaatttgc caaagagtgt tataagttct
    76741 aaatcaaaag ggttttttct tctttttcaa caaatttccc ctattgattg atgattttga
    76801 tcaaaggaca aaactttctt tttattttga gttattatat ctattcgttg aataaatgat
    76861 catctaatgg ttcttactca tagaatcttt gaacttattt tgtattttta attaatcatc
    76921 gtggttctag tatgaatctg aggtttcaat caattaatag gttcttaaca agagaattcc
    76981 taccaaaaaa agaagagtaa atctatagta gacacaaaga aaatcacaaa tcacagaaaa
    77041 gaagtggtga ataggaaaat agaagattca acaggccagt aacgatcaat gagccgactt
    77101 gatattttag cattataacc acaaataata actcgtctcc tcatagacgt gaaaaagggg
    77161 ggggggttgg ttacaaagtt tcaaatccat cgcccttcca agtaaaacaa tactttggtt
    77221 ttttgtttga gctgtacgag atgaaatttt ccgatacggt tctccgaggg ggagtactat
    77281 tcgtttacct atctcaataa agtctatgat tggttcgaag aacgtctgga gattcaggcg
    77341 attgcagatg atataaccag taaatatgtt ccccctcatg tcaatatatt ttattgtcta
    77401 ggaggaatta cacttacttg ttttttagta caagtagcta cagggtttgc tatgactttt
    77461 tactaccgtc caactgttac tgaggctttt gcttctgttc aatatataat gactgaagtg
    77521 aattttggtt ggttaatccg atcagttcat cggtggtccg caagtatgat ggtcctaatg
    77581 atgatcctcc atgtatttcg tgtgtatctc actgggggtt ttaaaaaacc tcgcgaatta
    77641 acttgggtta ccggtgtggt tctggctgta ttgaccgcat cttttggggt aactggttat
    77701 tccttacctt gggaccaaat tggttattgg gcagtcaaaa ttgtaacagg tgtaccggaa
    77761 gctattcctg taataggatc tcctttagta gagttattac ggggaagtgc tagtgtggga
    77821 caatccactt tgactcgttt ttatagttta cacacttttg tattacctct tcttactgcc
    77881 gtatttatgt taatgcattt tctaatgata cgtaagcaag gtatttcagg tcctttatag
    77941 agaatctata tcataaaatt tgtaattaaa tatttctatt tcttacttga ggaggaagaa
    78001 tagtatttca ttgctagaaa tatggattct tgaaaagaat aagacatatc tttggatatt
    78061 tcccttcact agtcgtgtca aataaagaat attatactct atagttgagg ggaattctac
    78121 gacgaaaaaa tggattatgg gagtgtgtga cttgaactat tgattggacc gtgcagaaag
    78181 atatataccc ttatctgcca cattggaatt cacaacctaa ttaatgtgtc tttgttccaa
    78241 ccaccccgta aatgaaaaat cccataccct atagtgagga taggcgggtt tgtttgaaga
    78301 gacttttttc tatgatctat gatcagctcc gatcatatcg tacatgaaca ggctccgtaa
    78361 gatccattag aataagcgat gtgacctact aataaggcag attttgtttt atcgatttaa
    78421 tagtatcgaa atgcagccat ttcctctgca tcagcctgat ttatgatact atcggagtga
    78481 aacaagggat ctaaagaaaa ggaaggcgag gctatactct attagtaaca agtaaatcct
    78541 ttgtatggaa tgtaccgatt tgaagatttg gggtgcataa ggtccaattg caaggtccga
    78601 gacgacccag aaagcacttg attataatta agcttgcttg ggtactgagc atttaacttg
    78661 taagaacgaa attccttcca actaaccaat taatcgttgc aatttttaaa aattgaatcc
    78721 aacccaatcc ggtcaatctt ttcttacatg aactcattca tagatataga tgtggagata
    78781 ctttacttta tagattttcg attttctaac ataaagatct atttttttta tatagatata
    78841 tatggagcct ttttgttcat ttgattcttg ctcgagccgg atgataaaaa attatcatgt
    78901 ccggttcttt cgggggatgg atctataaga attcacctat ccaaataaca aagaaaccag
    78961 atttaaatga tcctgtatta cgagctaaat tagctaaggg gatgggccat aattattatg
    79021 gagaacccgc atggcccaac gatcttttat atatttttcc agtagtaatt ttaggcacta
    79081 ttgcgtgtaa cgtaggctta gcggttctag aaccatcaat gattggtgaa cccgcggatc
    79141 catttgcaac ccctttagaa atattaccgg aatggtattt ctttcccgta tttcaaatac
    79201 ttcgtacagt ccctaataaa ttattaggtg ttcttttaat ggtttcagta cccgcaggat
    79261 tattaacagt accttttttg gagaatgtta ataaattcca aaatccattt cgtcgtccag
    79321 tagcaacaac tgtctttttg attggtactg tggtggccct ttggttgggt attggagcaa
    79381 cattacctat tgaaaaatcc ctaactttag gtctgtttta aattgattca attgtgaaat
    79441 aaaatagaat agcaccgctt atgcatctag ggaatagtct ctttaaaatt aaaagagaat
    79501 tttccctaga tagatctaat ctattcaatt tttgatttcg ctggaatata tagattatct
    79561 taaagtatat taaagcgatg taaaaaccca tttcattttt tttttaataa actaaagaaa
    79621 aaaaagatga aagaaataaa tgcaatgcat ttcctattta ttcttcggta aatcgcttct
    79681 gaaatgcttt ttctttttct agaatatcca atatctgttt tacattttct atgtgaaaat
    79741 gttcaatttg tataaggtct tcttgattct tattcaagag ttccactaat gtatgtatat
    79801 ttgacttttt aaagcaatta tagaacttgt gaggcaattc taactggtca ataaaaatag
    79861 atttcaatgc tatttctttt tttgttttcc ttagattagt taatcgatga tgaaaagtaa
    79921 aaaaaggtaa agtaaccctg tgctgattgt tctcgaaatg taagttttct tcttccgcgt
    79981 gtagaaaagg aataaataaa ttaattaaat tccgagaggc ctcatgaagc gcctctttag
    80041 gagttaaact cccgtttgtc cagatttcga gaaaaagtat ctcttctttt tcatttccat
    80101 tctcataaga atgaatacta tgatttgcat ttcgaacagg catgaataca gcatcgatag
    80161 gatgactttc ttcgtgaaag ttttttggtg tttttatatg atatcctcga tttctctcga
    80221 tttgtaatcc aatacaaaaa tgaattggtt ctgttagtgt agctatatgc tgtgtgttat
    80281 caatgatttc cacagaagtt ggtaagataa tatcttgagc agttacacat ccagggccct
    80341 ggaaacaaat ggacgcggtg ctagttccat acagattact tcgcaataca atttctttca
    80401 aattcattaa aatctcatgt actgattctt gaatacctac tatcgtagaa tattcatgtg
    80461 gtattttttc aaattttgct cgggtgatgc acgttccttc tatttcccca agcaaagctc
    80521 ttcgtattgc aatgcctatt gtatcggctt gtcctttatt aagtggagac agaataaagc
    80581 gtccataata aagacgctta ctatctgctc ttgattcaac acacttccac cgtagtatct
    80641 gagtagatac tcttactttc tctcgaacca tattaatatt atttgatcag atcattgaat
    80701 tgtttatttc tcttgaaatc tatttcattt ttatttctat acacgtcttt tcttaggggg
    80761 cctacatcca ttatggggca taggggttac atcacgtacg aaacttaata gtataccact
    80821 tcttcgaata gctcgtaatg ctgcatctct accgagacca ggacctttga tcatcacttc
    80881 tgctcgttgc ataccttgat ctatgactgt acgaatagcc tttcctgctg cggtttgagc
    80941 agcaaatgga gtccctcttc ttgtaccttt gaatccacaa gtaccggcgg aggcccaaga
    81001 gattacccga cctcggacat ctgtaatagt cacaatggta ttattgaaac ttgcttgaac
    81061 atgaataacg ccctttggta ttcggcgtat attcttacgt gacccaatcc gagcatttct
    81121 ccgtgaacca gatcttggta tagattttgc catactttac tttatcatct tataacgata
    81181 aattcgaggt atatggatat atccatttca tgtcaaaaca gatcctattt ttgtattggt
    81241 tactttatgt tatagagtct attttcaaaa gattatcctt gtctttgttt atgtctcgga
    81301 ttggaacaaa ttactataat tcgtcctctc ctacggatca atcgacattt ctcacaaatt
    81361 tgacgaatgg aggcccttat tttcatagtt gtcattccta aactgaattc tgagtatact
    81421 tatcggaaga aaataaattt cttgaaattt taaaccccaa cttcgaattg tattctcatc
    81481 aaagaaatgc tgatggttaa aaaaaagcac ctaatcattc gaatccttgt tattatgaat
    81541 taggaatcca ttttttgttc ttttcgtttt agttaaaacc tctcgaagta gcaaataatg
    81601 ttaagagtaa ttaacacgtc tttttttctt ttgacaaata gtcaattctg gcgacaattc
    81661 agatatcaga aggattacca tatataacac aaaatttctc cgccaattcc ttccagtcga
    81721 gcctctcggt ctgtcattat cccttgagaa gtagaaagaa ttacaattcc catcccgcct
    81781 aaaattctag gaattcgttg atagttagaa tagattcgta gaccaggcct actgatccgt
    81841 tttaaattaa aaatagttgg atacattcct tttctattcc ttctatgtgg tagggttaca
    81901 accaaaaaat atttgttgtt ttcctgatgt tttctcacgt tttcaagaaa accctctcgt
    81961 aaaagcattt taacaatgtt ttccgtgatg ttagtagatt ctatttgaac catccctttt
    82021 ctattcatgt cagcatttcg tatagaggtt attacgtcag caatagtgtc tctacccatg
    82081 ataaattaaa atttttgttg cctccacgtt tttgatctaa tcaccatgct tttttttact
    82141 ttttatgtaa taaaaaaata ttcaataact caataacaat aagaatgttt aaaaatgttt
    82201 aatattatat tattaaataa tataaacaaa aaaatacttc aaattatttt attgaatttt
    82261 caaatatttg aaataaataa agagatacgc aaatttgatt cactaaattt aagttatcta
    82321 tttcattcaa aaactaagta gacgagtagg actctactct attaagtcgg atgtgatact
    82381 ataatacttc aggtgataat gaaattattt tagtgaaatt taactgtctc aattcgcggg
    82441 caatcgcgcc gaaaactcga gttccttttg gatttccttc ttgatcaata acaactgctg
    82501 cattgtcatc atatcgtatt atgatgccgt tgtcgcgttt aagttcttta caagtacgaa
    82561 caattacagc tctgatcact tctgatcttt ctagagatgt gtttggtaat gcatccttga
    82621 ccacagcgac aataatgtcg ccaatatgag catattggcg attactagct cctatgattc
    82681 gaatacacat caattctcga gccccgctgt tatccgcgac attcaaatgg gtttgatctt
    82741 gaatcatatc atttttgaat ctgttctttc aatgcaaaca gaaagtcgaa gtaaaaaaaa
    82801 aagaaatatt cttgttcaaa ttcaaaataa aagaaaccca caattctttt tttatctcta
    82861 agactttttt ccgttggttc tatctgtcta acctgacata ataaattgag ttcgtatagg
    82921 cattttggac gccgctattg aaatagcctt tctggctata ttttctccaa cttcacccat
    82981 ttcataaagt attctacctg gtttaacgac agctacccaa tattcagggg atcccttccc
    83041 cgaccccata cgtgtttccg taggtcttaa tgtaacaggt ttgtccggaa atatacatac
    83101 ccatattttt ccaccacggc gcacatttcg ggtcattgcc cgccgacctg cttctatttg
    83161 tctagatgta atccaagcgg gctcaagtgc ctgaagagca tatttaccga aagaaatacg
    83221 gcttcctcga gaagatatcc ctttcattct tcctctatgt tgtttacgaa atctggttct
    83281 tttggggtta tagtggatgg ttttttctca ataccatctc tactacagaa acggacatga
    83341 gagtttctcc tcatccggct cctagcgaac taaacgatta caattttcga attttcgtaa
    83401 aatatactga atcctggatt ttttaagatt tcaattaatc tattctaaat tagaaatttt
    83461 gatatcttgt ttggatttag aaacatttga aacaatttga tttatgaaga atgtgttttt
    83521 gttatttctt tttgctttga ttttttattc aaaatgaaaa agaaaagaat cgaatgagat
    83581 tgaatagcag taatctacta aaaaacttcg cgggcgaata ttgacttttt caaatctatt
    83641 tcggttgtag gattcgttca tgcctttggg gaataaatga attggttcct ggttcgtttc
    83701 gccatcccac ccaatgaatt attaagattc gtttttcaat ggaatccccc gtattcgtgg
    83761 gttctttcgt tcccattgct tctcaattca tggttaggtt tgaattctac aacggagccc
    83821 ccgcagaaga ttttttcttg agtcaatctt ctcagtcttt attggctcga ggctcttgat
    83881 tatttttgat ttttatatga acgaactgat tcgcccataa ctagatcaat ccgtattgat
    83941 gctttattac attgccttat ttgatttgtg tttttctgag aagacccata aaccttacat
    84001 acatattgga atcatatatc attcctattt tttttctagc tttctatcaa ccttcctttt
    84061 atctgtatac tttattttct atgacaattc gattggtttt ctttgcaata caagaaatct
    84121 tgcagttgct acaagtatat gatcaatata tcatattttg actgcttttt ggtatccaga
    84181 taatgcaaag cgatgagttg gttattagtt ccatagtaat gagttcatag taaaggttgg
    84241 ttcctttttt gaatcctatc ttctcaaaaa aaccaacgag tcacacacta agcatagcaa
    84301 ttctataaaa tcattaatca tttttttatg caatcctata gaaattaaga attgtcatta
    84361 aaaaaaaaat taagaaataa aaaaaaaaga ctgaaagcaa agagtttgtt gttttttatt
    84421 ttttttttgc aatggatatc gcataaataa gaaagacaag taacgtattc ttattcttat
    84481 taatcctcta taaatatcca aatttttatg cctaataccc catagatcgt tcggactgta
    84541 tagaaacaat aatcaatttt agctcgaatg gtttgtagag gaaccctacc ttctctgatc
    84601 cattcgacac gggctatttc ttttccatcg aggcgtcctg caatttggac ttgaattcct
    84661 tttgtgtccg cctgttcagt taattctatt gcttttttga ttgcttttcg aaccgaaact
    84721 cgattcttta attgtcccgc tataaattct ccaagaatat taggttgtcc ataagggctt
    84781 ggaattcttg tcacagtaat gttgagtttt ttgttcaaac agttcagttc tttttgtata
    84841 ttcttctgca attcttcaac tcttcgggtt ccaccgtcta gtaataactt tgggaatccc
    84901 atatagatta tgacttgaat cagatcaatt ctttttcgaa tttctatgcg tgcaattccc
    84961 tcgacaccat aggatattct catatttttt tgtatataat ttttgataca atgtcgtatt
    85021 ttttgatctt cttgcagacc tagggaataa ttctttgggt gtgcaaacca aatagaatga
    85081 tgactttggg ttgtcccaag tctgaaaccg agtggattta ttttttgtcc cataatcccc
    85141 cactattata catagaataa tacgtcatat cttcgtgctt cttttttttt ttttcattca
    85201 tcttttttaa gcataagaga tattctttat attcgtcata ctcataccaa gatgtatctt
    85261 tcaacacaat tcttatatgg caagcggttc tttttattgg ataaccccgc ccccgagctc
    85321 gaggtttcaa tttttttaca gtagtactct tgctaacttc ggctttacta ataactaaat
    85381 tggttttctt gaaatcccaa ttgtggctag catttgctgc tgcggaataa accaatttta
    85441 aaattggata acacactcga taaggcataa gttcaagtat cataagtgtt tgttcgtaag
    85501 agcatccacg tatctgatca attactcttc gcgccttgtg agcagatagt gatatatgtt
    85561 gacctaaagc atatacttct cgatagggat tcttctttct tcttcttcta tagggattcg
    85621 gcttcatctt tcccataagc tttatctcct cttaaagata atgaggacta atcatcattc
    85681 attatcgata ttaatttgaa ttaatattct tttttttaac gatgagatct attatcgttt
    85741 tttgcatgtc cacggaaatt gatagtgggc gaaaattctc caaatttatg accgaccata
    85801 cgatctgtta tataaatagg caaatgttcc ctaccgttat gaatagcaat agtgtgccca
    85861 atcattgtag gtataatggt ggatgcccga gaccaagtta ctattatttc tttttccatc
    85921 attgtattaa gcttttctat ttttcttaat aaatgattag ctacaaaagg gttttttttt
    85981 agtgaacgtg tcacgattaa ttgctcctat tttttcattt gtaaagacga agaacgaaat
    86041 tccatttttc ccctatttac tacggcgacg aagaatcaaa ttatcactat atttattcct
    86101 ttttctactt cttcttccaa gtgcaggata accccaaggg gttgcgggtt tttttctacc
    86161 aattggggcc cttccttcac cacccccatg gggatggtct acagggttca taactactcc
    86221 tcttactaca gggcgcttac ctagccaaca tttagatccg gctctaccca aacttttctg
    86281 gttcacccca acattcccca cttgtccaac tgttgctgag cagtttttgg atatcaaacg
    86341 gacctcccca gaaggtaatt ttaatgtggc cgatttcccc tcttttgcaa tcagtttcgc
    86401 tacagcacct gctgatctag ctaattgtcc accctttcca agtgtgattt ctatgttatg
    86461 tatggccgtg cctaagggca tatcggttga agtagatttc ttcattttga tcaatcaaaa
    86521 ccccttccca aactgtacaa gcttcttcca aagcatacgg ctttctggat gtaaatgatg
    86581 atatctatac agatggatct tctatatcgt ataatgaagt accccacgag tggatatata
    86641 ggaatcaaaa tccgccgaat cactcatgtt atgatcttat acatcctagg tcttcccgtt
    86701 ccgtcatctg gcttatgttc ttcatgtagc attcagaccg aatgactcta tgaaattacg
    86761 tcgatacttc cccatattat gggtaacgta ggagacatct ctatttttcc cccagtgaat
    86821 ctttcgaatt cccactgctt aactttcaat tcgcctctga ccatcaaatg aaatgtgaat
    86881 aactcgtcct cctctctttg aaacaagggg tcgtctggtt ttgtcggtgc ttgaaacaat
    86941 tttgtcttct ccatattact atatctctag agtcaataat cttcgatgag gaactactga
    87001 actcaatcac ttgctgccgt tactcttcag ttttctgttg aggtctatcc tgtagaggta
    87061 ctcaaattgg atcagtgatc gatttctagg tttcgtcgta aacctaattg gttccttcca
    87121 attacgtaaa tcaatagttc aaaccgcact caaaggtagg gcatttcccg tttttatagg
    87181 aacttctgta ccagaaataa tggtatctcc aattatagcc cctctgggat gtaaaatata
    87241 tctcttctca ccatccccat agtgtatgag acaaatgtat gcatttcgat tagggtcgta
    87301 ttctatgctt acaattctac catatatgtc tttttcattc cgtcgaaaat cgattttacg
    87361 gtatagacgc ttatgacctc cccctctatg ccctgcggta atgattcctc tggcattccg
    87421 acctttacta caacgatgcc gtccatagat caaattattt cgtgtattgg atttcacttg
    87481 actgtctacg gctccattgc gtgtgctcgg ggtagaagtt ttgtataaat gtatcgccat
    87541 gctattaagt taagtatttt gatttaagtt cttttttttc tttctaagag gtggaataga
    87601 ataacccggt tgaagcgtaa tgatcatacg tctgtaatgc attgtatgtc ccataatagg
    87661 tcccattctt ctaccctttc ccgggagtcg atgactattc atagctttta ctttgacacc
    87721 aaagaagagt tcgacccaat gctttacttc tgtcctagtt gatcctgatt cgacattaaa
    87781 agtatattga tttttcccca ataaccgaat acttttgtct gtaaataccg catatttgat
    87841 tccatccata aatcgatttt cttccctatg agttctagtc tcaataagaa tgctagttct
    87901 tactgtttgt tcatatgtta tgatatgaat ataccacatc aattcgttat ggatggatga
    87961 tgagattcca ttgatacaga gccaattcca acagacttat tagagggtcc cattggcgtg
    88021 catccagtag gaattgaacc tacgaattcg ccaattatga gttgggcgct ttaaccattc
    88081 agccatggat gcttagcggg gatcctcgta catggtgaat aaccaaattc gaattgaaat
    88141 gaaaccttta ggataaatca atgcaattta ggaggaatca atgaaaggac atcaattcca
    88201 atcctggatt ttcgaattga gagagatatt gagagagatc cagaattctc actatttctt
    88261 agattcatgg acccaattca attcagtggg atctttcatt cacatttttt tccaccaaga
    88321 acgttttata aaactcttgg acccccgaat ttggagtatc ctactttcac gcaattcaca
    88381 gggttcaaca agcaatcgat atttcacgat caagggtgta ctactatttg tagtagcggt
    88441 ccttatattt atatatcgta ttaacaatcg aaatatggtc gaaagcaaaa atctctactt
    88501 gacagggctt cttcctatac ctatgaattc cattggaccc agaaatgata tattggaaga
    88561 atcttttggg tcttccaata tcaataggtt gattgtttcg ctcctctatc ttccaaaagg
    88621 aaaaaagatc tctgagagct ctttcctgga tccgaaagag agtacttggg ttctcccaat
    88681 aactcaaaag tgtatcatgc ccgaatctaa ctggggttcg cggtggtgga ggaactggat
    88741 cggaaaaaag agggattcca attgtaagat atctaatgaa accgtcgctg gaattgagat
    88801 ctcattcaaa gcgaaagata gcaaatatct ggagtttctt tttgtatatt atatggatga
    88861 ttcgatctgc aaggaccatg attgggaatt ttttgatcgt ctttctccga gtaagaggcg
    88921 aaacataatg aacttgaatt cgcgacagct attcgaaatc ttagttaaag actggatttg
    88981 ttatctcatg tttgcttttc gtgaaaaaat accaattgaa gtggagggtt tcttcaaaca
    89041 acaaggagct gggtcaacta ttcaatcaaa tgatattgag catatttccc atctcttctc
    89101 gagaaagaag tgggctattt ctttttcttt gcaaaattgt gctcaatttc atatggggca
    89161 attccgccaa gatctcttcg ttagttgggg gaagaatctg cacgaatcgg attttatgag
    89221 gaacatatcg agagagaatt ggatttggtt agacaatatg tggttggtaa acaaggatcg
    89281 gttttttagc aaggtacgga atggatcgtc aaatattcaa tatgattcta gaagatctag
    89341 tttcgttcaa gtaccggatt ctagccaatt gaaaggatct tcgtttgatc aatccagaga
    89401 tcattttgat tcctccatta gtaatgagaa ttcggaatat cacacattga tcaatcaaag
    89461 agagattcaa caactaaaag aaagatcgat tccttgggat ccttcctttc ttcaaacgga
    89521 acgaacagag atggaatcag accgattctc taaatgcctt tctggatatt cctcaatgtc
    89581 ccggctattc acggaacgtg agaaggagat gaagaatcat ctgcttccgg aagaaatcga
    89641 agaatttctt gggaatccta caagatccat tctttctttt ttctctgaca gatggtcaga
    89701 acttcatctg ggttcgaatc ctactgagag gtccactaga gatcagaaat tgttgaagaa
    89761 agaacaagat gtttcttttg tcccttccag gcgatcggaa aataaagaaa tagttaatat
    89821 attcaagata attacgtatt tacaaaatat cgtctcaatt catcctattt catcagatcc
    89881 gggatgtgat atggttccga aggataaact ggatatggac agttccaata agatttcatt
    89941 cttgtacaaa aatccatttt ttgatttatt tcatctgttc catgaccgga acaggggggg
    90001 atacaacacg ttacaccacg attttgaatc cgaagagaga tttcaagaaa tggcagatct
    90061 attcactcta tcaataaccg agccggatct ggtgtatcat aagggatttg ccttttctat
    90121 tgattcttac gtattggatc aaaaacaatt cttgaatgag gtattcaact ccagggatga
    90181 atcgaaaaag aaatctttat tggttctacc tccttttttt tatgaagaga atgaatcttt
    90241 ttatcgaagg atcagaaaaa aatgggtccg gatctcctgc gggaatgatt tggaagatcc
    90301 aaaaccaaaa aaagtggtat ttgctagcaa caacataatg gaggcagtca atcaatatag
    90361 attgatccga aatctgattc aaatccaaga tagcatctat gggtatataa gaaatgtatt
    90421 gaatcaattc tttttaatga atagatccga tcgcaacttc gaatatggaa ttcaagggta
    90481 tcaaatagga aatgatactc tgaatcatag aactataatg aaatatatga tcaaccaaca
    90541 tttatcgaat ttgaaaaaga gtccgaagaa atggttcgat cctctttttt ggatttctat
    90601 ttctcgaacc gagagatccg tgaatcggaa tcctaatgca tatagataca aatggtccaa
    90661 tgggagcaag aatttccagg aacatttgga acatttcgtt tctgagcaga agagccattt
    90721 tcaagtagtc ttcgatcgat tacgtattaa tcaatattcg attgattggt ctgaggttat
    90781 cgacaaaaaa gatttgtcta agtcacttct tttcgttttg tccaagttgc ttctcttttt
    90841 gtctaactca cttccttttt tctttgtgag tttcgggaat acccccattc ataggtccga
    90901 gatccacgtc tatgaattga aaggtccgaa tgatcaactc tgcaatcagt tgttagaatc
    90961 aataggtctt caaatcgttc atttgaaaaa atggaaacca ttattattgg atgatcatga
    91021 tacttcccaa aaatcgaaat tattggtcaa tggaggaaca agatcacccc ttttgttcaa
    91081 taagatacca aagtggatga ttgactcatt ccatactaga aataatcgca ggaaatcttt
    91141 tgataacacg gattcctatt tctcaatgat atcccacgat caagacaatt ggctgaatcc
    91201 cgtgaaacca gttcatagaa gttcattgat atcttctttt tataaagcaa atcgacttcg
    91261 attcttgaat aatccacatc acttctgctt ctattgcaac aaaagattcc ccttttatgt
    91321 ggaaagggcc catatcaaga attctgattt tacgtatgga caattcctca atatcttgtt
    91381 cattcgcaag aaaatatttt ctttgtgcga cgataaaaaa agacatgctt ttttggagag
    91441 agatactatt tcaccaaccg agtcacaggt atcgaacata ttcataccta acgattttcc
    91501 acaaagtggt gacgaaaggt ataacttgta caaatctttc cattttgcga ttcgatccga
    91561 tccattagtt cgtagagcta tttactcgat cacagacatt tctggaacac ctctaacaga
    91621 gggacaaaga gtccattttg aaagaactta ttgtcaacct ctttcagata tgaatctatc
    91681 ggattcagaa gggaagaact tgtatcagta tctcaatttc aattcaaaca tgggtttgat
    91741 tcacactcca tgttctgaga aatatttccc atccgaaaag aggaaaaaac agagtctttg
    91801 tctaaagaaa tgcgttgaga aagggcagat gtatagaacc tttcaacgag atagtgcttt
    91861 ttcaactctc tcaaaatgga atctattcca aacatatatg ccatggttcc ttacctcgac
    91921 agggtacaaa tatctaaatt tgagattttt agatattttt tcagacctat tgccgatact
    91981 aagtagcagt caaaaatttg tatccatttt tcatgatatt atgcatggat cagatatatc
    92041 atggcaaatt cttcagaaaa agttgcgtct tccacaatgg aatctgataa gtgagatttc
    92101 gagtaagtgt ttccataatc ttcttctgtc cgaagaaatg attcatcgaa ataatgagtc
    92161 accattgata ttgacacatc tgagaactca aaatgttcgg gagttcctct attcaatcct
    92221 tttccttctt cttgttgctg catatctcgt tcctacccat cttctctttg tttcccgagc
    92281 ctatagtgag ttacagacag agttcgaaaa gatcaaatct ttgatgattc catcatacat
    92341 gatggagttg cgaaaacttc tggataggta ccctacatct gaactgaatt ctttctggtt
    92401 aaagaatctc tttctagttg ctctggaaaa attcggagat tctctagaaa aaatacgggg
    92461 ttctgctttt ggcggcaaca tgctatgggg tggtggtccc gcttatgggg tcaaatcaat
    92521 acgttctaag aagaaatatt tgaatatcaa tctcatcgat atcatcgatc tcataagtat
    92581 cataccaaat cccatccatc aaatcacttt ttcgaaaaat acgagacatc taagtcatac
    92641 aagtaaagag atctattcat tgataagaaa aagaaaaaat gtgaacgttg attggattga
    92701 tgataaaata gaatcctggg tcgcgaacag tgattcgatt gatgataaag aaagagaatt
    92761 cttggttcag ttttccacct taacgacaga aaaaaggatt gatcaaattc tattgagttt
    92821 gactcatagt gatcatttat caaagaatga ctctggttat caaatgattg aacaaccggg
    92881 agcaatttac ttacgatact tagttgacat tcataaaaag tatctaatga attatgagtt
    92941 caatacattc tgtttagcag aaaggcggat attccttgct cattatcaga caatcactta
    93001 ttcacaaaac tcgtgtgggg ctaatagttt tcatttccca tctcacggaa aacccttttc
    93061 gctccgctta gccctatccc cctctagggg tattttagtg ataggttcta taggaactgg
    93121 acgatcctat ttggtcaaat acctagcggc aaactcctat gttcctttca ttacagtatt
    93181 tctgaacaag ttcctggata acaagcctaa aggttttctt attgatgata tcgatattga
    93241 ggatagtgac gatattgagg atagtgacga tattgatcgt gaccttgata cggagctgga
    93301 gcttctaact aggatgaatg cgctaactat ggatatgatg ccggaaatag accgatttta
    93361 tatcaccctt caattcgaat tagcaaaagc aatgtctcct tgcataatag ggattccaaa
    93421 cattcatgat ctggatgtga atgagtcgaa ttacttatcc ctcggtctat tagcgaacga
    93481 tctctccagg gattgtgaaa gatgttccac tcaaaatatt cttgttattg cttcgactca
    93541 tattcccaaa aaagtggatc ccgctctaat agctccgaat aaattaaata catgcattaa
    93601 gatacgaagg cttcttattc cacaacaacg aaagcacttt ttcacccttt cgtatactag
    93661 gggatttcac ttggaaaaga aaaagaaaat gttccatact aatgaattca ggtccataac
    93721 catgggttcc aatgtacgag atcttgtagc acttaccaat gagaccctat cgattagtat
    93781 tacacagaag aaatcaattc tagacactaa tacaattagc tctgctcttc atagacaaac
    93841 ttgggatttg cgctcccagg taagatcggt tcaggatcat gggatccttt tctatcagat
    93901 aggaagggct gttgcacaaa atgtacttct aagtaattgc cccatagatc ctatatctat
    93961 ctatatgaag aagaaatcat gtaacgaagg ggattcttat ttgtacaaat gttacttcga
    94021 acttggaacg agcatgaaga aattaacgat ccttctttat cttttgagtt gttctgccgg
    94081 atcgatcgct caagaccttt tgtctctacc cggacccgat gaaaaaaatg ggatcacttc
    94141 ttatggactt gttgagaatg attctgatct agttcatggc ctattagaag tagaaggcgc
    94201 tctggtggga tcctcgcgga cagaaaaaga ttccagtcag tttgataatg atcgagtgac
    94261 attgcttctt cggcccaaac caaggaatcc cttagatatg atgcaaaatg gatcttgttc
    94321 tatcgttgat cagatatttc tccatgaaaa atacgaattg gagtttgaag agggggaagg
    94381 agaaggagtc ctcgacccgc aacagataga ggaggactta ttcaatcaca tagtttgggc
    94441 tcctagaata tggcgccctt ggggctttct atttgattgt atcgaaaagc ccaatgaatt
    94501 gggatttccc tattgggcca ggtcatttcg gggcaagcgg atcatttatg atgaaaagga
    94561 tgagcttcca gagaatgatt cggagttctt gcagagtgga accatgcagt accagacacg
    94621 agatagatct tccaaagaac aaagcttttt tcgaataagc caattcattt gggaccctgc
    94681 agatccactc tttttcctat tcaaagatcg gccctttgtc tctgtgtttt cacatcgaga
    94741 attctttgca gatgaagaga tgtcaaaggg gcttcttact tcccaagcgg atccccccac
    94801 atcaatatat aaacgctggt ttatcaagaa tacgcaagaa aagcacttcg aattgttgat
    94861 tcatcgccag agatggctta gaaccaatag ttcattatct aatggatttt tccgttctaa
    94921 tactccattc gagagttatc agtatttatc caatttgttc ctatctaacg gaaggctatt
    94981 ggatcaaatg acaaagacat tgttgcgaaa aagatggctt ttcccggatg aaacggttgt
    95041 tgctatctgc tccaataacg aatcgttggt ttaagtttaa ctgaataacg aaataaaata
    95101 gatatacttt tctcttcgtc tcaggtcgat ggatcgtctc aattggaaga tcccctatat
    95161 ggataataca cattccagtt gaccgagcct aattcgaatt gttctgaggc aaagatatcc
    95221 acggagcggt tcgtactatt cagctattcc cgaccaagaa gtactgtatt ctctttcgga
    95281 tgggctctga aaggaaatgg aaggctggaa tgccaacgag cgtctatcac ccgatgggag
    95341 agtccccatt ttgggaacgt ccagtgccaa agtcactgaa tgggtaagtc gccaatccct
    95401 aaaatggact atgtaatgta ctttatctgc tgggttacgt tacgggcggg cattttacca
    95461 gaggtttcta ttctatcaat ctacctttgt gtgattcctg ttgaagcata tactggtagg
    95521 gtgggtgtag ggcggacgat ttcaaagggg actctccatt cattagatat agaagatcgc
    95581 caagatttcg tgatccgctg ccgaacttat tccaattcca agatctcgga tggagaatcg
    95641 gtatatcaat accgattcca tccgagatct cttattgaat tgctcattca atgagtattc
    95701 tcaatattat gccttgaaga ggactcgaac ctccacgctc tttagcacga gattttgagt
    95761 ctcgcgtgtc taccatttca ccaccaaggc atcttgaaag tgaatcgtat tccaagaata
    95821 tgatatccat ctagtgtgat gtatggaata tatgacaaag ttggagtatt tctattgatc
    95881 ggttatgtca tataggccca agttggacat ccaattaatt cgatttgaat tatccggagg
    95941 atgccttaat ataatatata tatttatatt aatattatat caaatcaaaa agatggaaaa
    96001 tcaaacctat ttctcgattc aatagaagcc aaaagagttg aatagggtcc caaataagga
    96061 gagatattta aaaagcgggt ccgattacgc ctattcctaa tcctaaacgg aatgtaacga
    96121 cgtagggatc catatgtaaa catagtatct atttagatac gctcgaatga ccccttctca
    96181 taatgagaat gtatataacc ctattccggt ccggtatgga atgaacttat aatcatggaa
    96241 tcgactcgat catcagatta tagattataa gttcataacc ctagcccatt ttgggcggaa
    96301 cagatctact aattctttga ttccagttag taagggggat cttgaactaa gaaatagatt
    96361 ctagaagcta aaaaagggta tcctgagcaa ttgaaataat cgggttcatt gatattcctg
    96421 gtatagtaga tgctatcaca catacaatca tactcaattc gatggaatta tttgatctta
    96481 agggggatct tctataattt cgcacgtgag gtgttatttc ttggtttcgt ccagtcatta
    96541 ataacttgat tatttttaga taatagtaga tagaaataac gctcgtaagg agtcctattg
    96601 aaaccaagaa gtataggcct gcctgccacc cacaccagaa taaatggagt tttccgaaaa
    96661 aacccgctag tggaggaaga cctcctaggg ataagagaca tagggctaaa gatagagcca
    96721 aaaaaggatc tttcgtgtat aatcctgcat aatctcgaat gttatcagtt ccggtacgta
    96781 gaccaaataa tacaatacaa gcacaagttc ctagattcat ggagatatag aatagcatat
    96841 aagttatcat gctcgcatat ccaccatttg agtctccaac aattattcca ataattacat
    96901 atccgatttg acctatggac gaatatgcaa gcatacgttt catgcttgtt tgagtaatag
    96961 caatgagatt ccccaatatc atgctaagaa tagctaggat ttccagaaga agatgccatt
    97021 cgtttgatga gaaataaaaa ggaatatcga aaattcgagt ggctaaagct aaagcagcta
    97081 ctttcgaagt aacagaaaga aaagcaacga ctggagtggg agagtcagag tcgaaaagag
    97141 gattcctcac ttctttctct cattcaaaac cgtgcatgag actttcatct cgcacggctc
    97201 ctaagtgata aaagaaagaa gaactcatct tctttctttt ttgattacct tcctcgcgtg
    97261 tgtataagac cgaatccatt cgatttctaa aaaggattac taatccttaa cttttcgagg
    97321 aatccttcat cagtggttgt gaatgactga tttttttgtc aatcttttcg atcttggttc
    97381 cgtataggag caagtcagaa agattgacaa atagaaccat ctgatttgat tcgttctcaa
    97441 tagccatgag atgatcatct tagggtgatc tttttgtcga cggatgcccc tattccattc
    97501 gtatagtctc tgaaggatga gaaccaacta tgtagcatct acatcgagaa ttcaagtatt
    97561 gtatacgtca ttagtccgat cctttggagg aactacccgt aataacgaac aaaagggatc
    97621 tgtttatcat aaagagattc gttgttcttg accctgcttt accttaattg ttatttgaac
    97681 aagtcaaagt tatgtcttgg tccgagtggg gatagcattt ctcttctgca tgtccatgga
    97741 gttttgaaaa ttccaaacat ctcagaaata gatagagagg taggaattga tcgaacgaac
    97801 cgcactcctt cgtatacgtc aggagtccat tgatgagaag gggctaggga aagcttgaac
    97861 ccaattccta cagtgatgaa tataagcgca attaaaattc ctggggagtt atacatttgt
    97921 gtattgataa gaccattcac tatttcttga agctcgatct ctcccccgga tgaaccatat
    97981 agccaagaga aaccatgaac cagaatagaa gagcttgccc cacccatgag taaatatttc
    98041 atagtcgcct cattagaccg tacatctttc ttggtatatc cagataatag gtaggagcat
    98101 aaactgaaac attctggagc tacaaagata gttattaaat cgttagcacc gcataaaaac
    98161 attcctccta gagtagctgt taatacgaat aacagaaact ctgttatagc catttctgta
    98221 cattcaatgt actctacgga tagaggaata catagagttg aacatagtaa aataagaaat
    98281 tgaaagattt cgttgaaatt gttcgtttgg aaatttcctg aaaagataat cataggttct
    98341 tctctccatc ggaacaacaa gagggccgtt atgctcatta ctaaacttgt tgaagagatg
    98401 aaatagaacc aaggtatatc tttttgatca gaggttgaat cgatcatcag aagaagaatt
    98461 aggccaaaaa ttaggataca ttctggtaaa atcaaacttc catcgaagag aagcaaatga
    98521 aaggctttca taaaaattct cgtagaatca agaatgaggt tttcattctg tacatgccag
    98581 atcatgaatt agtaatcgca tccaatctcc aaaaaaattc caattgtttc gaactctcta
    98641 tttttggaat ggaatattta cgttacggaa ttcccatgaa taggatcaaa ccttattcca
    98701 tggtatttcc atgagatttc tctttcttat tcttaagcaa gccccctagt gggcttagtt
    98761 gatccatgat ttatgtttca tctttccttt cttttttgtt tgtttcgaaa aatatctcga
    98821 tcaattccga ttctttcttt tgattctttt ccgatcgaga tatatggatc cgtgggtcca
    98881 tgtgtctata tagatcctct cttcatggat taacgaaaat gcgcaaaagc tctatttgcc
    98941 tctgccattc tatgagtctc ttcctttttg cgtatggcat cgccactccc tttggcagca
    99001 tccactaatt cggaacttaa tttgaaagcc atatttcgac ccggacgttt tcgggatgcc
    99061 cctaataacc aacgaatggc aagtgctttt ccttgtgtgg atccgatttc aatgggaact
    99121 tgatgagttg atccgcctac acgtcttgct tttactgcta tatcgggagt tactccacgt
    99181 attgcttgac gtaaaacgga tagtggattt gtttctgtct tttgttgaat ctttttcatg
    99241 gctcggtaga taatttgata agccaatgat ttttttccgt gtttcagaat acggttaacc
    99301 aacatgttaa ctaatcgatt acgataaatg ggatcggatt ttgcagtttt ttcttctgca
    99361 gtacctcgac gtgacatgaa cgtgaaaggg attcaagaat cagttttctt tttataaggg
    99421 ctaaaatcat ttattttggc tttttgaccc catattgtag ggtggatctc gaaagatatg
    99481 aaagaaagat ctccccccaa gccgtacata cgactttcat cgaatacggc tttccacaga
    99541 attctatatg tatccatgag atcgagtatg gaattctgtt tactcacttg aaattgagta
    99601 tccgtttccc cctttcctgc taggattgga aatcctgtat tttccatatc catacgattg
    99661 agtccttggg tttccgaaat agtgtaaaaa taaaaagaag tgcttcgaat gattgctatt
    99721 tgactcggac ctgttctaaa aaagtcgagg catttcaaat tgtttgttga cacggacaaa
    99781 gtcagggaaa acctttgctt ttcaatattg gaccttggac atataatagt tccgaatcga
    99841 atccctttag aaagaagatc ttttgtctca tggtagcctg ctccagtccc cttacgaaac
    99901 tttcgttatt gggttagcca tacacttcac atgtttctag cgattcacat ggtatcatca
    99961 aatgatacaa gtcttggata agaatctaca acgcactaga acgcccttgt tgacgatcct
   100021 ttactccgac agcatctagg gttcctcgaa caatgtgata tctcacgccg ggtaaatcct
   100081 taacccttcc ccctcttact aagactacag aatgttcttg tgaattatgg ccaataccgg
   100141 gtatataagc agtgatttca aatccagagg ttaatcgtac tctggcaact ttacgtaagg
   100201 cagagtttgg ttttttgggg gtgatagtgg aaaagttgac agataagtca cccttactgc
   100261 cactctacag aaccgtacat gagattttca cctcatacgg ctcctcgttc aattctttcg
   100321 aagtcattgg gcccttttcc tcgttcgaga atctcctccc ctcttccacc ccgtcccgaa
   100381 gaggaactag gacccattca gttacgtttt catgttccaa ttgaacactt tccatttttg
   100441 attattctca aaggagaaga ttcttatttt taccaaacat ctgcggatcc aatcacaatc
   100501 ttataataag aaaaagagat ctttctcgtc tccttgcccc tcattcttcg agaatcagaa
   100561 agatcctttt caagtttgaa tttgttcatt tgaaatctgg attcttcgac ttcatttttc
   100621 attttgattt actttttttt attattttat tttgtttccc tctcttgttt tgatttcttt
   100681 tctcttttct ttttctattt atttttttat tcccttccat cattccttaa gccccatagc
   100741 ataagtttga tcctgtagaa tctgacccat tttctcattg agcgaagggt acgaaataaa
   100801 tcagatttct ttttcgatca aaaggactat gtgagtgaaa tcctcggttt tttcctcttt
   100861 ctctatccct atccaggggt acagcctttg aatcaataga gaatcttttc ttctgtatct
   100921 gtatgaatcg atattattcc attccaattc cttcccgata cctcctacgg aaaatcccga
   100981 attggattcc aaattgacgg gttagtgtga gcttatccat gcggttatgc actcttcgaa
   101041 taggaatcca ttttctgaaa gatcctggct ttcgtgcttt ggtgggtctc cgagatcctt
   101101 tcgatgacct atgttgtgtt gaagggatat ctatatgatc cgatcgattg cgtaaagccc
   101161 gtggtagcgc agcaagagaa ctggccggga aagtatacag aaaagacagt tcttttctat
   101221 tctattagta ttagatagta ttagattggg attcgttagt gatcccggct cagtgagtcc
   101281 tttcttgcgt gattcacttt tggcaccagt cctacatttt gtctctgtgg accgaggaga
   101341 aagggggctc ggcaggaaga ttgtatcatg agagaagcaa ggagatcaac ctctttcaaa
   101401 tcgaaatata caacatgaat tctggcaatg attttgactc tcgtgttgat acgaatgaat
   101461 catcctttcc gcggagggaa atctttgcct gctaggcaag aagataggaa gttacaaatt
   101521 ctgtttgggt aggacatgta tttctattac tatgcaattc ataaatgaag tccttaatgg
   101581 tggggttccc attatccttt ttgtagtgac gaatattgta tgtgttccta agaaaagaaa
   101641 gggaatttgt ccatttttcg gagtctcaaa ggcgcgcgga aacacataag aattcttgag
   101701 tggaaatgga aaaaagatgg aactccagtt ccttcgggaa tggtaagatc tttggcgcaa
   101761 gaagaggggg ttgatcagta tcatcgtgac ttggttctga tttctttttt aagcccgtat
   101821 caaatagaac atgctgagcc aaatcttctt catggaaaac ctgcttgatt tagatcggga
   101881 aaatcgtacg gttttatgtt atgaaaccgt gtgctatggc tcgaatccgt attcaatcct
   101941 atttccgata ggagtagttg agaattgaat cccattttgt ccattatttt cgtatccgta
   102001 atagtgagaa acgaaggccc gtctccaagt tgttcaagaa tagtggaata gtggcgttga
   102061 gtttctcgac cctttgtctt aggattagtc agttctattt cttgatggga gcagggaagg
   102121 gatataactc agcggtagag tgtcaccttg acgtggtgga agtcatcagt tcgagcctga
   102181 ttatccctaa aaccaatgcg agtttttcga tttgaactta ctcccccgtc gtgatcgaat
   102241 gagaatggat aagaggctcg tgggattgac gtgagggggt agggatggct atatttctgg
   102301 gagcgaactc caggcgaaaa tgaagtgcat ggatacaggt tatgccttgg aatgaaagac
   102361 aattccgaat ccgctttgtc tacgaacaag gaagctataa gtaatgcaac tatgaatctc
   102421 atggagagtt cgatcctggc tcaggatgaa cgctggcggc atgcttaaca catgcaagtc
   102481 ggacgggaag tggtgtttcc agtggcggac gggtgagtaa cgcgtaagaa cctgcccttg
   102541 ggaggggaac aacagctgga aacggctgct aataccccgt aggctgagga gcaaaaggag
   102601 gaatccgctc gaggaggggc tcgcgtctga ttagctagtt ggtgaggcaa tagcttacca
   102661 aggcgatgat cagtagctgg tccgagagga tgatcagcca cactgggact gagacacggc
   102721 ccagactcct acgggaggca gcagtgggga attttccgca atgggcgaaa gcctgacgga
   102781 gcaatgccgc gtggaggtag aaggcccacg ggtcgtgaac ttcttttccc ggagaagaag
   102841 caatgacggt atctggggaa taagcatcgg ctaactctgt gccagcagcc gcggtaatac
   102901 agaggatgca agcgttatcc ggaatgattg ggcgtaaggc gtctgtaggt ggctttttaa
   102961 gtccgccgtc aaatcccagg gctcaacccc ggacaggcgg tggaaactac taagctggag
   103021 tacggtaggg gcagagggaa tttccggtgg agcggtgaaa tgcgtagaga tcggaaagaa
   103081 caccaacggc gaaagcactc tgctgggccg acactgacac tgagagacga aagctagggg
   103141 agcgaatggg attagatacc ccagtagtcc tagccgtaaa cgatggatac taggcgctgt
   103201 gcgtatcgac ccgtgcagtg ctgtagctaa cgcgttaagt atcccgcctg gggagtacgt
   103261 tcgcaagaat gaaactcaaa ggaattgacg ggggcccgca caagcggtgg agcatgtggt
   103321 ttaattcgat gcaaagcgaa gaaccttacc agggcttgac atgccgcgaa tcctcttgaa
   103381 agagaggtgt gccttcggga acgcggacac aggtggtgca tggctgtcgt cagctcgtgc
   103441 cgtaaggtgt tgggttaagt cccgcaacga gcgcaaccct cgtgtttagt tgccaccgtt
   103501 gagtttggaa ccctgaacag actgccggtg ataagccgga ggaaggtgag gatgacgtca
   103561 agtcatcatg ccccttatgc cctgggcgac acacgtgcta caatggccgg gacaaagggt
   103621 cgcgatcccg cgagggtgag ctaactccaa aaacccgtcc tcagttcgga ttgcaggctg
   103681 caactcgcct gcatgaagcc ggaatcgcta gtaatcgccg gtcagccata cggcggtgaa
   103741 ttcgttcccg ggccttgtac acaccgcccg tcacactatg ggagctggcc atgcccgaag
   103801 tcgttatctt aaccgcaagg agggggatgc cgaaggcagg gctagtgact ggagtgaagt
   103861 cgtaacaagg tagccgtact ggaaggtgcg gctggatcac ctccttttca gggagagcta
   103921 atgctttttg ggtattttgg ttggacattg ctttacaccc aaaacaaaaa gaggcgagct
   103981 acatctgagt tgaacttgga gatggaagtc ttctttcgtt tctcgacggt gaagtaaggt
   104041 aagaccaagc tcatgagctt attatcctag gtcggaacaa gttgatagga tccccctttt
   104101 tgtccccgtg tcaccacgcg ggaaaggcat tgggacgaaa aagggaaaga gggggatggg
   104161 gtttctctcg cttttgacat agcgggcccc ggcgggaggc ccgcacgacg ggctattagc
   104221 tcagtggtag agcgcgcccc tgataattgc gtcgttgtgc ctgggctgtg agggctctca
   104281 gccacatgta tagttcaatg tgctcatcag cgcctgaccc tgagatgtgg atcatccaag
   104341 gcacattagc atggcgtact tctcctgttc gaaccgggtt tgaaaccaaa cctatcctca
   104401 ggaggataga tggggcgatt caggtgagat ccaatgtaga tccaactttc tattcactcg
   104461 tgggatccgg gcggtccggg ggggacccca tggctcctct cttctcgaga atccatacac
   104521 cccttatcag tgtatggaca gctatctctc gagcacaggt ttaggttcgg cctcaatggg
   104581 aaaaaaaaat ggagcaccta acaacgtatc ttcacagacc aagaactacg agatcgcccc
   104641 tttcattctg gggtgacgga gggatcgtac cattcgagcc ttttttttca tgcttttccc
   104701 ggaggtctgg agaaagctgc aatcaacttg gctgataaat aactcacttc ttggtcttcg
   104761 accccccagt cactaggaac gcccccgatc agtgcaatgg gatgtgtcta tttatctatc
   104821 tcttgactcg aaatgggagc aggtttgaaa aaggatctta gagtgtctag ggttgggaca
   104881 gtagggtctc ttaacgcctt cttttttctt ctcatcggag ttatttcaca aagacttgac
   104941 gtggtaagga agaaggggga acaagcacac ttggagagcg cagtacaacg gagagttgta
   105001 tgctgcgttc gggaaggatg aatcgctccc gaaaaggaat ccattgattc tctcccaatt
   105061 ggttggaccg taggtgcgat gatttacttc acgggcgagg tctctggttc aagtccagga
   105121 tggcccagct gcgccaagga aaagaataga aatagaagaa gcatcggact ccttcatgca
   105181 tgctccactt ggctcggggg atatagctca gttggtagag ctccgctctt gcaattgggt
   105241 cgttgcgatt acgggttgga tgtctaattg tccaggcggt aatgatagta tcttgtacct
   105301 gaaccggtgg ctcacttttt ctaactaatg gggaagagga ccgaaacatg ccactaaaag
   105361 actctactga gacaaaagtg agctctcaag aacgtagagg aggtaggatg ggcagttggt
   105421 cagatctagt atggatcgta catggacggt agttggagcc ggcggctctc ttagggttcc
   105481 ctcatctgtg atccctgggg aagaggatca agttggccct tgcgaacagc ttgatgcact
   105541 atctcccttc aactcaacgc tttgagcgaa atgcggcaag gaaaatccat ggaccgaccc
   105601 catcgtctcc accccgtagg aactacgaga tcaccccaag gacgccttcg gcatccaggg
   105661 gtcgcggacc gaccatagaa tcctgttcaa taagtggaac gcattagctg tccgttctta
   105721 ggttgagcag taagggtcgg agaaaggcaa tcactcattc ttcaaaccag cattcttaag
   105781 accaaagagt tggtcggaaa aggggggaaa gctctccgtt cctggttctc ctgtagctgg
   105841 atcctccgga accacaagaa ttcttagtta gaatgggatt ccaactcagc accctttgag
   105901 attttgagaa gagttgctct ttggagagca cagtacgatg aaagttgtaa gctgtgttcg
   105961 ggggggagtt attgtctatc cttggcctct atggtagaat cagccggggg ccggggaggc
   106021 ggtggtttac cctgtggcgg atgtcagcgg ttcgagtccg cttatctcca actcgtgaac
   106081 ttagccgata caaagctata cgatagcacc cgatttttcc gattcggcag ttcgatctat
   106141 gatttatcat tcatggacgt tgataagatc cttcatttag cagcacctta tgatggcata
   106201 tacttaaagt aaagttaagg gcgaggttca aacgaggaaa ggcttacggt ggatacctag
   106261 gcacccagag acgaggaagg gcgtagtaag cgacgaaatg cttcggggag ttgaaaataa
   106321 gcgtagatcc ggagattccc gaataggtca acctttcgaa ctgctgctga atccatgggc
   106381 aggcaagaga caacctggcg aactgaaaca tcttagtagc cagaggaaaa gaaagcaaaa
   106441 gcgattcccg tagtagcggc gagcgaaatg ggagcagcct aaaccgcgaa aacggggttg
   106501 tgggagagca atacaagcgt cgtgctgcta ggcgaagcag tggagtgctg caccctagat
   106561 ggtgagagtc cagtagccga aagcatcact agcttatgct cttacccgag tagcatgggg
   106621 cacgtggaat cccgtgtgaa tcagcaagga ccaccttgca aggctaaata ctcctgggtg
   106681 accgatagcg aagtagtacc gtgagggaag ggtgaaaaga acccccatcg gggagtgaaa
   106741 tagaacatga aaccgtaagc tcccaagcag tgggaggagt tagggctctg accgcgtgcc
   106801 tgttgaagaa tgagccggcg actcataggc agtggcttgg ttaagggaac ccaccggagc
   106861 cgtagcgaaa gcgagtcttc atagggcaat tgtcactgct tatggacccg aacctgggtg
   106921 atctatccat gaccaggatg aagcttgggt gaaactaagt ggaggtccga accgactgat
   106981 gttgaagaat cagcggatga gttgtggtta ggggtgaaat gccactcgaa cccagagcta
   107041 gctggttctc cccgaaatgc gttgaggcgc agcagttgac tggacatcta ggggtaaagc
   107101 actgtttcgg tgcgggccgc gagagcggta ccaaatcgag gcaaactctg aatactagat
   107161 aggaccccaa aataataggg gtcaaggtcg gccagtgaga cgatggggga taagcttcat
   107221 cgtcgagagg gaaacagccc ggatcaccag ctaaggcccc taaatgaccg ctcagtgata
   107281 aaggaggtag gggtgcagag acagccagga ggtttgccta gaagcagcca cccttgaaag
   107341 agtgcgtaat agctcactga tcgagcgctc ttgcgccgaa gatgaacggg gctaagcgat
   107401 ctgccgaagc tgtgggatgt caaaatgcat cggtagggga gcgttccgct ttagagggaa
   107461 gcacccgcga gagcaggggt agacgaagcg gaagcgagaa tgtcggcttg agtaacgcaa
   107521 acattggtga gaatccaatg ccccgaaaac ctaagggttc ctccgcaagg ttcgtccacg
   107581 gagggtgagt cagggcctaa gatcaggccg aaaggcgtag tcgatggaca acaggtgaat
   107641 attcctgtac taccccttgt tggtcccgag ggacggagga ggctaggtta gccgaaagat
   107701 ggttatcggt tcaaggacga taaggtgtcc ctgctttttc agggtcagaa ggggtagaga
   107761 aaatgcctcg agccaatgtt cgagtaccag gcgctacggc gctgaagtaa cccatgccat
   107821 actcccagga aaagctcgaa cgaccttcaa caaaagggta cctgtacccg aaaccgacac
   107881 aggtgggtag gtagagaata cctaggggcg cgagacaact ctctctaagg aactcggcaa
   107941 aatagccccg taacttcggg agaaggggtg cctcctcaca aagggggtcg cagtgaccag
   108001 gcccgggcga ctgtttacca aaaacacagg tctccgcaaa gtcgtaagac catgtatggg
   108061 ggctgacgcc tgcccagtgc cggaaggtca aggaagttgg tgacctgatg acaggggagc
   108121 cggcgaccga agccccggtg aacggcggcc gtaactataa cggtcctaag gtagcgaaat
   108181 tccttgtcgg gtaagttccg acccgcacga aaggcgtaac gatctgggca ctgtctcgga
   108241 gagagactcg gtgaaataga catgtctgtg aagatgcgga ctacctgcac ctggacagaa
   108301 agaccctatg aagctttact gttccctggg attggctttg ggcctttcct gcgcagctta
   108361 ggtggaaggc gaagaaggcc tccttccggg ggggcccgag ccatcagtga gataccactc
   108421 tggaagagct agaattctaa ccttgtgtca ggacctacgg gccaagggac agtctcaggt
   108481 agacagtttc tatggggcgt aggcctccca aaaggtaacg gaggcgtgca aaggtttcct
   108541 cgggccggac ggagattggt cctcgagtgc aaaggcagaa gggagcttga ctgcaagacc
   108601 cacccgtcga gcagggacga aagtcggcct tagtgatccg acggtgccga gtggaagggc
   108661 cgtcgctcaa cggataaaag ttactctagg gataacaggc tgatcttccc caagagctca
   108721 catcgacggg aaggtttggc acctcgatgt cggctcttcg ccacctgggg ctgtagtatg
   108781 ttccaagggt tgggctgttc gcccattaaa gcggtacgtg agctgggttc agaacgtcgt
   108841 gagacagttc ggtccatatc cggtgtgggc gttagagcat tgagaggacc tttccctagt
   108901 acgagaggac cgggaaggac gcacctctgg tgtaccagtt atcgtgccca cggtaaacgc
   108961 tgggtagcca agtgcggagc ggataactgc tgaaagcatc taagtagtaa gcccacccca
   109021 agatgagtgc tctcctattc tgacttcccc ggagcccccg gtagcacagc cgagacagcg
   109081 acgggttctc tgcccctgcg gggatggagc gacagaagtt ttgagaattc aagagaagaa
   109141 ggtcacggcg agacgagccg tttctcatta cgataggtgt caagtggaag tgcagtaatg
   109201 tatgcagctg aggcatccta acagaccggt agacttgaac cttgttccta catgacccga
   109261 tcaattcgat caggcattcg ccatctattt tcattgttca acatgaaaaa accaaaagat
   109321 ctgccctccc tctctatcta tccactctat ctatccaagg gatggaaggg cagaggcctt
   109381 tggtgtcccc tccagtcaag aattgggtgg ggcctcacaa tcactagtca atatgttttt
   109441 ctctcatgcc tttcttcgtt catggttcga tattctggtg tcctaggcgt agaggaacca
   109501 caccaatcca tcccgaactt ggtggttaaa ctctactgcg gtgacgatac tgtaggggag
   109561 gtcctgcgga aaaatagctc gacgccagga tgatcaaaag cttaacacct ctcattctta
   109621 ttattcttat tacttgacta ctttttcaat atgaaaaagg ggtcgttttc ttaaaaaccc
   109681 caattatgaa atcccttctc tcccccttct cacctcggaa cgcaacgtta ttatagagag
   109741 aaaggcgctt tcacatcttc ttaacccgaa acggctgggg agaggaaagg ttcctttttt
   109801 tagggtactc ccgagaacag atccagtgga gacggggcgg ggcctgtagc tcagaggatt
   109861 agagcacgtg gctacgaacc acggtgtcgg gggttcgaat ccctcctcgc ccacaaccgg
   109921 ccaaaaaggg gaaggaccta cccccatagg ggtaggaaaa tcatgatcgg gatagcggac
   109981 ccgaggctat ggaacttggg tgtggatctt ttgtcgaaat ggccttcctt aagagctgaa
   110041 aaaaaaatat ctagtatgcc ccgcccgaat cagcctattt ttttttaggc ctcgtaactc
   110101 ttcacctagg cttggtcaaa acagcagagt aagagtatta gtagcatagc aaaaatgcgt
   110161 tctctgtttg ctcgcggtaa tggaattgtg gcctctcgag agaatcgata actgcatctt
   110221 tgatgcactt gctagtacta gcacatctga gaattcttaa ttggctagtt gtaaatagcc
   110281 ccaggactat ggaacaacga gttatctcgg acctacgccg agatattgac ggcgattctc
   110341 aaatatcgaa gaacagaata ggatacgatg agatagaatg caatagaaac aaagacacag
   110401 ggaacgaacg ggttccctac tcttaacggt caaagcgaac cctttcattc tcattctgaa
   110461 ttctttcatt cggaatgaat caaatctccc caagtaggat tcgaacctac gaccagtcag
   110521 ttaacagccg accgctctac cactgagcta ctgaggaaca acgggagatt agatctcata
   110581 gagttcaatt cccgttctca actcataacc aatatgagct cgaagtttcc ttcgtaactc
   110641 ccggaacttc ttcgtagtgg ctcccttcca tgcctcattt catagggaaa ctcaaagttg
   110701 ctctatttca ttatattcca tccatatcac aattccattc atttaatatc cctttggggt
   110761 cattgacata agagatgtcg tttctagtct atgtatggaa agttcaaaaa tcatcatata
   110821 ataatccaga aatagaaaat agaaaagaaa aaggggaggt ttgggatgat tttgaaatct
   110881 tttctactag gtaatctagt atccttatgc atgaagataa tcaattcggt cgttatggtc
   110941 ggactctatt atggatttct gaccacattc tccatagggc cctcttatct cttccttctc
   111001 caagctcggg ttatggaaga aggagaagaa ggaaccgaga agaaggtatc agcaacaacg
   111061 gggtttattg cgggacagct catgatgttc atatcgatct attatgcgcc tctgcatcta
   111121 gcattggata gacctcatac aataactgtc ctagctctac cctatctttt gtttcatttc
   111181 ttctggaaca atcacaaaca cttttttgat tatggatcta ctaccagaaa ctcaatgcgt
   111241 aatcttagca ttcaatgtgt attcctgaat aatctcattt ttcaattatt caaccatttc
   111301 attttaccaa gttcaatgtt agccagatta gtcaacattt atatgtttcg atgcaacaac
   111361 aaaatgttat ttgtaacaag tagtttcgtt ggttggttaa ttggtcacat ttttttcatg
   111421 aaatgggttg aattggtatt agtctggata cagcaaaata attcgattag atcaaataag
   111481 taccttgggt cagaattgag aaattctatg gatcgaatct ttagtattct cttatttatt
   111541 acctgtgttt actatttagg cagaataccg tcccccattc ttattaaaaa aatgaaggaa
   111601 acctcagaaa cggaagaaag ggggcaaaat gaggaagaaa gagatataga aatagaaacc
   111661 actttcgaaa cgaagggaac taaacaagaa caagagggat ccaacgaaga agatccttcc
   111721 cctttttcgg aagaaaaaga ggatccaaac aaaatcgatg aaaggaaaga gatccgagtg
   111781 aatggaaagg aaaaaacaag ggatgaattt cacttgaaag agacagtcta taaagatagc
   111841 ccagtttata aaacttctta tttagatggg aataaagaga attcgaagtt agaagtatta
   111901 aaagaagata aattatggtt tgaaaaacct cttgtgactc ttcttttcga ctataaacgg
   111961 tggaatcgtc cattgcgata tataaaaaaa aatcgatttg aaaatgcagt acgaaatgaa
   112021 atgtcacaat atttttttta tacatgtcga aatgatggaa aagaaaaaat atcttttacg
   112081 tatccaccta gtttgtcaac cttccgggaa atgataaaaa gaaaaatgga tttgttcaca
   112141 gaagaaaaac ggccccctga tgaattgtat gatcattgga tttctactaa tgaacaaaaa
   112201 aagaagaatc tcagcaaaga atttcgaaat cgaattgaag ttctaaaaaa aggatccatt
   112261 actctagatg tgctggaaaa aaagagtaga ttatgtaatg atgagactaa aaaagaatac
   112321 ttgcctaaaa tagatgatcc ctttttgaat ggtccctatc gcggaaggag aaacattttt
   112381 ttttcttcct caatcagaaa tgaaacttcg ataaaaaatg acatcgagaa aagatggata
   112441 aataagatcc agggtatact ttttactact gattatgatt atgaaaaatt ggaagagaaa
   112501 atagatacat ttgatcaaaa ttcattatca acagaaaaaa aaaatgattt atttccgttt
   112561 tcaaaaatgg aattcaaaat ccaacaagga agaattgtct tcgaagatca aatcaatatt
   112621 tgcaaattca tcttcatcca aaatgtcaat ccagagtcta aaagactaaa agaaataagt
   112681 aaaaaagtaa aaagattagg acaaagccta aatagaataa gagataagaa gaaatccgac
   112741 ctgctcctaa atatttgata ccctctccac caaagaaact tataagtcca aaagcgtttg
   112801 gaattccatc aattcctcgt cgatcaaaaa aatgagttag ttcagcgaat cttcttagac
   112861 ccccagccaa aaatatttga taaaaaaaat ctatgtaacc acgattatat gaccaatcat
   112921 aaatgagatt aatcattttt tcccagagag ctgtattatt attattacca tcgttaacaa
   112981 atgaattttg taagttcaag tttgtgaaag atgaataaac gggcttatat aaaaaaaacg
   113041 ctataaatat accaaaaaag gctagactga ccgaaaaaat tgcattaaaa aaaaattcat
   113101 accaatcaat agaattattt tgattcggat gtaaaaggtt ttgagacgga ttcaacaaat
   113161 ttgataatag atcaaaatca attccacttt gattataagg aattcctata attccaacaa
   113221 gacaagtaaa tagtactaat atagacatgg aaaatagcat agtactatcc gattcgggcg
   113281 gataaaaaaa tgtattttga attccaaaac aaggaacact aataaaaggg cgtatcattt
   113341 tttttccatt atcaaatatt cgataggttg tattgaaaaa aaacaaaatc cctttttcat
   113401 tattatttgt tgataataat aaagaaaact tgtttttttg aatttctttt ccccatggag
   113461 atattgaata gcaggaacca cttttttgac cactataatc cttaaaatga acgtttaaat
   113521 gtccctcaaa agtaagtaaa tagattcgaa acatataaaa tgcggttaat cctactgtga
   113581 aacaagctat aattgcaaaa accggagaat acaaccaact atcattaaga atttggtctt
   113641 tggaccaaaa acaagcaaga ggtggaatac cacaaaggga aagcgtacct attaaaaaag
   113701 caatttttgt aattggtaca tgctttttca accctcccat aagaaccata ttctgacttt
   113761 tatcgggaga atatccaaca atagcttcca ttgaatgaat aatagatccg gatcctaaaa
   113821 acaataatgc tttcgaataa gcatgagtaa tcaaatgaaa taaagccgcc cgatacgatc
   113881 ccattcctaa agctaacatc atataaccca gttgagacat cgtagaataa gccaaacttc
   113941 ttttaatatc gttttgagca agggataaag tagctccgaa tagtagtgtt actataccta
   114001 tcaaagaaat aaaattcatt atatgaggta taattataaa aagaggaagg aggcgagcta
   114061 caagaaaaat acctgctgcg accatagtag cggcatgtat aagagccgaa ataggagtgg
   114121 gaccttccat ggcatcaggt aaccatacat gaagggggaa ttgagaagac ttggcaactg
   114181 cacctgtaaa taaaaacaag gcgcacaaag taagaaataa aaaatttacc tcattattat
   114241 aaactaattt atttaatatt tcgaataaat ctcgaaattc gaaactaccc gttatagcat
   114301 aaagtcccaa aatccctaat aataaaccaa aatcgcctac acgattcgtt acaaaggctt
   114361 tttgacaagc attcgccgca ataggtcgtg tgaaccaaaa acctattaat agataagaac
   114421 acattccaac taattcccaa aaaatataaa tttgtatcaa attcacacta gtaactaatc
   114481 ccaacatgga agtagtgaaa aaactcatat aagaaaaaaa tctcaaatat ccctgatcat
   114541 gatacatata attgtcacta taaaaaagaa ccaaaattcc aaccgtacta attaatatta
   114601 ccataatgga agcaagcgaa tctattaagt aaccgaagtc taaagaaaaa tcattattaa
   114661 tcgtccaaga ccatacatat tgatagatag aatttttatt tatttgctga atagatagat
   114721 agaccgaaag gagcataact acatttagta gaaagatact aggaaaggac cacatacgtc
   114781 gaagattttt tgttgccatt ggaaaaacca taagtccaac tcctattaac ataggaatgg
   114841 gaagtggaat gagaggtata ttccatgaat agggatatgt atagtccata aaaaaacctt
   114901 ttatctttta ttttattctg aattattctt tttaaactcc ttcgcatatt cagaggaaga
   114961 cggaagttag aataaatagg atcaggctaa tagtgcaatc gaaaatgaaa taaaaatcaa
   115021 aaaaaatact aatactattt ataaattaat ataaaatata tattaatata tatttgaata
   115081 ttttctatat atcttttttt tatgtatttt atatttttta aaaatggact tttctagaat
   115141 ttactagaat tttagtcaaa atttgactaa tcaaaaaaat agtaaactat tattactata
   115201 aataactaac tataaatagt tatctataat aacttatata aaaaaatcta aataaattag
   115261 ctaagttata acgaagatct ttctactttc taaagatata aaacaattca attaccatta
   115321 ggtattacga taatttattc tatctgtaga cgaaagattg ataattccat acaacaaata
   115381 tacacagagt attttatact ccatttatat atttatatta atataaataa tataaaacac
   115441 atggaatttt tttagaattg tcgaaaggac tattagaata tacgacattt ttctttcgat
   115501 acctacaatg gatcaaaatc aatgagcaag gatttctttt ttcacctttg attctatttt
   115561 gatacggata taaatataaa acgacaaaaa gaaacataaa tatataaaaa cttcgttatt
   115621 tctcttttgt gtcttgtcag atatttagtt agattgaata gaatcaagat tcaaaaaaaa
   115681 ttgaaaaata aatgaaattg tttgaacaat aaatgtcttt cacatttaac tagataaaaa
   115741 aagaattttt tcaaattgat tttttcatgg cagttccaaa aaaacgtact tctatatcaa
   115801 aaaaacatat tcgtaagaat atttggaaaa taaaggccta ttttacagcg ttgaaagctt
   115861 tttcattagc gaaatctatt tctacggata attcaaaaag ttttgttgtg caacaatcca
   115921 ataatcaaac ttatattaaa taataataaa aatggtactt tttttattgt agtctttccc
   115981 catggggatt cttattttcc ccatcaagct acttgaaatt cgaatagcca ttttaataat
   116041 tgaattaatt aataattgaa ttactaaata agtaattgaa ttatggtaat atttgggaat
   116101 gtttcaatat gtagtaaaac gaaaggaatt ttttgtcatt aattgaatta actttttgaa
   116161 tttcaatctc gacaactaaa taaaaaaagc ttattattat ttcgaatacg ccgctatggt
   116221 gaaattggta gacacgctgc tcttaggaag cagtgctaga gcatctcggt tcgagtccga
   116281 gtggcggcag gctatcttcg aaaagaaaga caataagttc tatatataat aaatgcaatt
   116341 ccagattgga ttccgtatca ttttctatac ttttttttat ttgagaattt ttatgatatt
   116401 ttccacttta gaacatatat taactcatat atcattttcg atcgtttcaa ttgtaattac
   116461 aatttttttg ataattttat cggttgatga aatcgtagga ctatattatt cgtcagaaaa
   116521 aggcattata gctacttttt tctgtataac cggattatta atcactcgtt ggatttattc
   116581 ggggcatttc ccattaagtg atttatatga atcactcatt tttctttcat ggagtttctc
   116641 ccttatttct atcgttccat attttaaaaa atataccaat tatttaagcg caataacctc
   116701 gccaagtaca atttttctac aaggctttac cacttcaggt cttttaaccg aaatacatca
   116761 atctgtaata ttagtacccg ctcttcaatc ccagtggtta atgatgcacg taagtatgat
   116821 gatattgggc tatgcagctc ttttatgcgg atcattatta tcagtagctc ttttagtcat
   116881 ttcatttcaa aagattttta aaaatttcgt aaacgagtca ttttcattta acaagatcaa
   116941 atatatggat gaaaaacgga atgttttaat aaacaacttc tcttgttcta cgataaatta
   117001 ttacagagct caactaattc aacaattaga tcagtggagt tatcgtatta ttagtctagg
   117061 gtttatcttt ttaaacatcg ggattctttc aggatcagta tgggctaatg aggcatgggg
   117121 atcatattgg aattgggacc caaaagaaac ttggtcattt attacttgga ccctatttgc
   117181 aatttattta catactcgaa caaataaaaa aaagttcaaa agtctaaatt gcgcgattgt
   117241 ggcttctatg ggctttctta taatttggct atgctatttt ggggtcaatt tattaggaat
   117301 agggttacat agttatggtt cctttaattt tcattaacat gaaatcaaat tgaaaaagat
   117361 tcctacaaat agaaacataa aacatcttca aaaaaatgat aagaaaacaa aaatttgaaa
   117421 tactaaatta ctaaatatta agttaaagaa tataagaaaa aaactccata cttcaaggaa
   117481 gatgtcgaga accatttgaa tcactacact aattgattca aaaggttctc acaaaaataa
   117541 atccatctag tcacaatttc aattcatttt aactttagtt aatttttatt tttcattgta
   117601 aaattgcaaa acgaaaaaga aagaatagga ttcttaattt ttgcttgttt tattcatgaa
   117661 aactatcgat aaaaatatgt agatataata gcttcgacct tctcaactga gagtgagagg
   117721 atgaaatccg gataaatacc aatacctatt attgggagaa gaatagagat taaaataaat
   117781 aattctctcg gcccagaatc aaaaaaataa gagttttgcg cattcaaaat cttgtatcca
   117841 tagaacatct gacgtaacat cgataataaa taaataggag ttaatatcat tccaattgcc
   117901 attagaaaag taattagtat ttttggaatt aaaaaatatt gttggctggt aattattcca
   117961 aaaaagacta tcaattcggc aacaaaacca ctcatgccgg gtaatgcaag ggaagccatt
   118021 gataagatac tgaacagtgt gaatattttt ggaaggaaaa tcgccattcc acccattttg
   118081 tcgagataaa caagacgtat tctatcatac gtcattcctg ccaagaaaaa aagagcagca
   118141 ccaataaatc cgtgagaaat catttgtaaa agggctccat tgagccccgt atcggttatc
   118201 gctccaattc cgataattat gaaccccata tgagatacgg aagaataggc tattcttttt
   118261 tttaaattac gttgaccggg agatgttgaa gctgcataga ttatttgtat tgcacctact
   118321 ataatcaacc agggagaaaa tatagaatga gcgtggggga ataattgcat attgatccga
   118381 accaaaccat atgcccccat ttttaataaa attccagcta gaagcataca agtactgtaa
   118441 tgtgcctccc cgtgggtgtc tggtaaccat gtatgtaagg gtatgatcgg taatttgact
   118501 gcaaaagcaa taaaaaatcc agtataaaat agtagttcta gtgctacagg atacgattgg
   118561 ttagctaata tttcaaaatt taatgttggt tcattcgaac catataagcc aataccaaaa
   118621 acgcctatta atagaaaaat agaccccccc gcagtgtata aaatgaattt tgtagcggaa
   118681 tacagacgtt tccgtcctcc ccatatcaat agaagtaaat aaactggaat taattcgaac
   118741 tcccacatga gaaaaaaaag taaaagatcg tgagaagaaa atgatcctat ttgaccgctg
   118801 tacattgcta acatcaggaa atggaacaat cgggaatctc gagtaagcgg ccaggctgct
   118861 aaagtagcta aagtggttat aaatcccgtc agtaaaatgg ttcctataga aagcccatct
   118921 attcccaatc tccagtcaaa atcaaaaaaa ttaatccatt tataatcgtc tgctagttga
   118981 gttaatggat cggtcaattg gaaatgataa cagaatatat aagtcgttaa aaggagttca
   119041 aaaatagaaa tggatatagt ataccaccgt attaccttat ttcctctatg aggtagaaag
   119101 aaaattaaag aaccccccaa tattggtaaa actacaatta ttgttaacca aggaaaataa
   119161 ttcgtggtaa agacaagata gaattagacc ccaaaacccg ttctttttcg agaacgggtt
   119221 ttttgtcggt aaaaaaaacc aattgtattt aaaaaaaatt gaaaattcag tttgtttaaa
   119281 gtagtttttt ctggaactta gtatattaat aagctagacc catgcttcga gttgtttcat
   119341 gccataaata aaccctcacg ctcaaaaaat ccgttgggca agcggattca catctcttac
   119401 aaccaacaca gtcctccgtt cgtggagcag aagcaatttg cttagcctta catccatccc
   119461 aagggatcat ttctaataca tcggttgggc aggctcgaac acactgagta catcctatac
   119521 atgtatcata aatctttact gaatgtgaca ttggatctct cattttttga atatcataaa
   119581 tcttcgatct agtaaactta tatataaatc atatatttat ataccagatg aatcaatgat
   119641 tttatcatta ttttaaatat cgatcgaatt atggatcgcg actcctgggt tggctaagat
   119701 actttgattt cttacatttt tacagttagt attaaataat tgatgactat tcgaatttaa
   119761 aaaattagta gtacttattt attcaataaa ttcgattgat tgatacgagt tgattttcta
   119821 ttacgataaa ttgatgaaac aatagctaac ccaatagccg cttcggctgc ggcaatagct
   119881 ataacaaaaa tagagaaaat atctccttgt aattgtcgac tatcaaacaa atccgaaaat
   119941 gttacgaaat ttatattaac tgcattcagg ataagttcca ggcacataag agccctaacc
   120001 atatttcgac tcgtgatcaa tccatagata ccaatagaaa ataaataggc actcaaaaca
   120061 agtgcatgtt cgagtatcat tgatcagctc cttatcaatt ttgagtcatt tcaccatgaa
   120121 caataaacca agactttcgc ttgactataa tagaacaagt acaaaaaaag aatatattct
   120181 tttttttttg taagagagaa aaaagatcga tattgaaata gaattcaaaa attaaagcta
   120241 aatgcatttg ataagaacga gaaaatttca atttggattg ttcctaatcg ttagaaagat
   120301 ttttcattga cgggcaacag caattgcacc tatcaaagca actaaaagaa ttattgaaat
   120361 gagttcaaat ggaagaaaaa aatccgttga taaatgaatt ccaatttgtt gactattccc
   120421 tatcaaatct tgttcgataa tctggtttga ttttgtcgtc caaataattc cgtaccaaga
   120481 cgtatcgaga atcgtggtaa ttagggagat gaaaatactt gtacaaacca acgaagtaat
   120541 cccatttcca acagtccaaa gatcgaaatc tttataatat tctgaatcat tcatgaacat
   120601 gacagcaaat aaaactaaaa cgtttatagc tccgacgtaa ataaggagct gtgcagccgc
   120661 tacaaaatga gagtttgata aaatataaaa taaagatatg caaacaagaa ccaatcccaa
   120721 tgcaaaagcc gaataaattg gattggtaag taataccact cctatacctc ctaatagaag
   120781 acctgatccc agaaaaacta aaagaaaatc atgtattggt ccaggcaagt ccattctata
   120841 tacaagataa aaaaattgaa atgtttttca tgattttatt gacctgacca ggaaattttt
   120901 tcttttttta tgatatgctc ctaattgaat tcaattagaa tgtaatgggg tttcttgaat
   120961 tacgtatagg tacaattact ataccaatat cttgttcccc cttacgttaa accaagtaga
   121021 aaagttagtt ggaaactatt tataaataaa tctagagatt attaaattct attttcaatc
   121081 aaaattgatt tgcgcttctc actaactaat caacaattaa ttgcaatttc gagttctatt
   121141 gaccaaaaaa aaaaataagg aaacgattcc tttcaattag ataaaagtga acctgactat
   121201 acattactat agtaattagt aattcctctt taatcattct ttaatcatga aatgcatttt
   121261 ttatttgagg ataattcaaa attgttcgaa ttgtataatc gttaattact gacataggta
   121321 accgacctaa tgcgatttga ttataattca attcgtgacg atcataagtg gaaagctcat
   121381 attcttcagt cattgataaa caatttgttg gacaatactc aacgcaattt ccgcaaaata
   121441 tacaaattcc aaaatcaata ctgtaattaa gcaagcgttt ttttcgcata ccggtttcca
   121501 atttccaatc aacaacgggt agatctatag gacatacacg aacacatact tcacaagcta
   121561 tgcatttatc aaattcaaaa tggattcgtc cgcggaaacg ttccgatgga attaattttt
   121621 cataaggata ttgaatagtt acaggtaaac gatttgcatg ggataaggta atgatgaatc
   121681 cttgaccaat gtaccttgcc gcccgtattg cttgttggcc ataattcatg aacccagtta
   121741 ccatcaggaa catattgtaa agatctatga ataatcttat gtttgtttct ttctcttgtt
   121801 tgatgagaag tgagaaatat agaatattat attctttttt cgtttagagt gaaaggagtt
   121861 gggaagaggt tgttaataat aaattaccaa gagaaatggg taaaagaaat ttccatccaa
   121921 gatttaatag ttggtccatt cttagtctcg gtaaagtcca tcttgttgtg atagaaatga
   121981 acacgaacaa ataagtttta gctaaagtaa taaaaatacc aattgtcatt ctaaagaccc
   122041 tacctacttt atttatttca actcgatcag aaaaaaatac ggacggaata aagatattcc
   122101 aaccacccaa gtagagaatt gttacaaata acgacgaaac taatagattg agataagaag
   122161 caacataaaa taatccaaat ttgatacccg aatattcggt ttgataacct gctactaatt
   122221 cttcctctgc ttcgggtaaa tcaaaaggca atctctcaca ttctgctagg gaagaaatta
   122281 gaaaaatgat aaaccctata ggttgacgcc acaaattcca tcctaaaaac ccatattttg
   122341 attgcacctc aactatatca actgtacttg aactattaga taataatagt cggtgataac
   122401 atcactgttc ccatcgctag tccagaaccg tacatgagat tttcacctca tacggctcct
   122461 tgacggccat caagaaatct aaggaccaag ttgatatttt ttatcgtgat agattttatt
   122521 ttgggtcaaa atagaaatag aatcaacacc cgtcggaagg tcaaaaatta gaccgatgga
   122581 attctgtatg ccagaatgat atagatataa taactcaaaa agcacttatg aattaatctc
   122641 gtcctttaat aatttgaatt tttctttgtt gagtaataac ttattaataa aatagtcttt
   122701 ctatgaatat caatagccat ctttttttga ttattatgaa aaaaaatcag agattagatg
   122761 aatgtcttaa taatgcaggc tatttcgtga tctctatgaa ttttcgttcc tattcttctt
   122821 tcaaagaggg agttcaaaac aagaaaggat tatttcgttt cagatagtcg ttttttaatc
   122881 tgtgagtagg agcatactct ggattgcaat cgtgaggagt actgcttgat tatttctaca
   122941 aatttaaagc cccaattatt gttcttttta tgttatccaa agattttcgt tttgaaaatt
   123001 gacataaaaa tttctattac taatccttta tgtatttttg tgtccctaac cattcactca
   123061 tttttgtcga accctccgtt ctattctagt aatacatata aagaatagtg aaaactatat
   123121 acggttgatc ttttgagccc gcttcaacca ggatgactaa tcactaatca accaatcatg
   123181 gagtaaaaag tcttgcttat attgaattta ctttattttt cgttcttgta cttaggagat
   123241 gagactcaat ctttttactg ctaatttaga agctgttttt ttttcactca tataactatc
   123301 tgatttagtt aatttaacct gaatgatgaa taaaaaagtg aagataccta ttcaacttct
   123361 ttacttacaa aaaagaatta aagaaaaggt tataacgact cgcacgtaga gatattgata
   123421 acacacaaag agtcaacggt atttcataac taatcgattg agcggcggct cgtagaccac
   123481 ctaaaaagga atatttgttg tttgatccat atcctgacat aagaagtcca atcggaacaa
   123541 tacttgaaaa ggcaatccat agaaaaacac cgatattgag atcggataaa acaaggtgat
   123601 agctaaaagg aattactgaa taacttacga aaatggatat aactgctatg gatggtccga
   123661 taataaataa atgaccatct cctctaaatg gaagaaggtt ttctttgaaa ataagttttg
   123721 ttccatctgc taacgcttga agaattccca acggaccggc gtattccggt ccaatacgtt
   123781 gttgtagtcc ggcggatatt tctctttcta accacacaat tacgagtaca cctattgtga
   123841 ttcccaatac aagaatcaaa ataggtaaaa gcatccctat gatcccatag atctctttta
   123901 aagattctaa tctataaaaa gagtggatat cttgtacttc tcttgtatca attatcattt
   123961 caacgatcaa cttctcccat aatgatatct atgctaccta ttattgtcat aatatccgcc
   124021 aatttcattc ttttaactaa ctgaggaaga atttgcaaat tgataaaacc ggggggacga
   124081 attttccatc tccaaggaaa accactctga tcccctatta aataaattcc caattcccct
   124141 tttggggctt caactcttcc ataaagctct tgcttcggta attcaaaagt aggagaggtt
   124201 tttttactaa tgaagcgata gtcaaaatca ttccattctg gatcccgttc tctatcaaag
   124261 caacgtattt ctaaattctc ataaggaccg cctggaattc cttcgagggc ctgttgaaga
   124321 attttgatag attccttcat ttcactgatt cggactaaat aacgcgctaa tgaatctcct
   124381 tctttttgcc aattgatttc ccaattgaat tcgtcataac attcataatg atcgacttta
   124441 cgaagatccc attgaattcc acaagctcgt aacattggtc cggataaacc ccaatttatt
   124501 gcttcttctg caccaataat acctacaccc tcaactcgtt ctaaaaaaat gggatttcgc
   124561 gtaataagtt tttggtagtc agaaacaacg gttaaaaaat aatcacagaa atccaaacat
   124621 ttatctatcc atccataagg tagatcggcc cctactcctc cgatacgaaa ataattgtgc
   124681 atcattctca taccggtggc agcttcaaat agatcatata ttaattctct ttctctgaaa
   124741 atatagaaaa agggagtctg tgcaccaata tctgccataa aggggccaag ccataacaga
   124801 tgagaagcta tacgactcaa ttctaacata atcactctga tataactggc tcttttaggc
   124861 acttgaatat tcaccatctg ttctggtcca tttacggtta ttgcttctgt aaacatagta
   124921 gctaaataat cccaacgtgt tacataaggc aaatattgta taactgttcg gttttcggca
   124981 attttttcca tccctctgtg cagataaccc aatattggct cacaatcaat aacatcttca
   125041 ccatctagag taagaataag acgaagaaca ccatgcattg atgggtgatg aggtcccata
   125101 ttgactatca tatgtttttt tcttttagtt gttacattca tagtttattc ctcgattcat
   125161 tcttttatga actgcttaaa acgaaaagaa gttcgtctaa attctagata aaaaaaattc
   125221 aataaaataa ccaatttttg ttgttttttt aaatgaaaaa attaacgcgt ttttgattcc
   125281 cgaatatcca gttgattcat taattcttta taagaaactc tttttttatt tgacaaataa
   125341 gacaacagcc gttgccgttt tcctaagatt ttccgcagac cccgctgcga taaatagtct
   125401 tttctgtgaa attccaaatg tgaagtaagc cttcttattt tattggtgaa atgaaagact
   125461 tgaaattcaa tagatccccg attttcttct tctgaaataa ctgaaataac tttctttttt
   125521 accataagat aaaatctact cttttttcct ttttaaaatt caaaaatcca tttaaccgat
   125581 cagtaaaaat aatcctattc attttctcat tttaattaag tataaaaata gatatttaca
   125641 cagataaaag aggacatctt tttgacctat tcctatttga tctaatcgaa tatctaatta
   125701 tttatctaat ggatatggat acatgcattg aattagtatt gatttatcgt attggaatgg
   125761 aaatgtaaga caatgaatgt gtacaacccc cggtttcata taataaatac agatatatat
   125821 gagatgagaa atgcatcatt cacgaatttt caagggggga tacgtatata tccttaacag
   125881 actaaaacgg cttccattat tggtatcaaa ccaatatcga ttcatacaag ataaatcctc
   125941 taatcggtaa gtaggccaaa gaaaggattt taattgaatt agttcaattt tatccctata
   126001 aaaattttga cttttatcca aaacttgatc agagtttttt acgttattgc aaaatactga
   126061 attattcgaa ataagatttc tattcctaga attgaaacaa atttgaattc ttaattccct
   126121 acgcctttta gtggaaaaaa ttagttcagg aataactaaa tcataatctc gattttcagt
   126181 tattctttga tttggatgtc ttacaatata attattgtaa ttgtttcgat caatatagtg
   126241 tttttctcgg taattttgct taagttggtg cttactctta tgaaccaatg agacatttag
   126301 agtttgatac atcaaaaatt gaccgtcttt ttttatagac aaacgcatag gttcgataat
   126361 taatattctt tttttcatca attctctaag agttaaatct ttttgaatca tcagaatatc
   126421 tagacttatt tctccccttt gtatagagga tatagcaatt tcttttggat ttaccaatct
   126481 aagcaggaga caatatactt taatattatt tgttattttt tgatttaaaa aattattcca
   126541 tctcaattga aaacgtaaat acctttttaa gaaaaaatca agttctgctt ccgtgttgct
   126601 cttatattgc tttctctttc gacgtttttt cctatctgag cccgcagaat cttcttcaat
   126661 atctttttct tgagttgaga aaattgattc acgagtttct ttattttgta tatttaattc
   126721 aacattattt ttacctgggg attctttttt gtcttgattc ttattttcta atttaatcga
   126781 tttagattta ttttcattga ataatttgaa tcctttaaaa ggattctctt tttgattttt
   126841 agtgatattt ttattttcac taacagtttc attgaaattg aaaagaagtt cgttggccgg
   126901 gatcatccag gggttcattt tatatgtatt ataaagaagc gcaaattcgc caaagaacca
   126961 aagttttcga ttcgaaatag aacgacttag tatttcttca ttcattccca tccaatcaaa
   127021 aaagcttttt ttttttgaaa tcttgatttt ctgatcttta tcaatttgaa gataaacaag
   127081 gtctttttta taaattttac caactattgg ataattattg actttagtgt tagtatttgt
   127141 attattattg aagttgatat tggtatcgat agcaatcgag gaatgaatat cccctttctt
   127201 tctaaagcac aaagagagaa ttttccaatc acaatatttt ttatctggaa ttttatccag
   127261 attcctattt ttgttctgtc cgaaataatt atatatataa ttatttatag ggataatacg
   127321 ctctgacata tcaactaagg tacttttctt tatgttgtat atattggaat tataacaatt
   127381 ttcttgcgga ttatttatcc ataatggtga tacagaaata tatgaatctt ttctatcgtc
   127441 ataattaatc gattgatatg agaaaagtga atatttatag tattttggaa agttaatagt
   127501 atatttttca ttggagaatg aatttgattc aaaattaatg aattttttgt aaaaaatgaa
   127561 ttggtctttt tttttatctg aatgactttt ttgaaaatct ttatttttag tcataataaa
   127621 tcgttgattc actctgtttc gccatttgtg tgatactaat cgataccatt gaatctgtga
   127681 taattcatat tgataatact tacttaaaga gtttttccat tcaacaattg tggaattaaa
   127741 aagattttta tgtcctaatt ccaaatgaag tattccttct ggttcgaaat aatcttttat
   127801 ttctttctta agaaaaagag atgtttcctt atattgaaga agatctctat acaagctgaa
   127861 aattggagtt ttatatattt tgtaaaatac atacgcttgc gaaaagtagg ataagttgct
   127921 ccaatttttt gaattctttt tagtaatacc aaaaaaccgt tttttgagag tccaaataat
   127981 gtgaatagca cttgttttat taattttttc tttatttatt tcattattgg aaatcaattt
   128041 atctaattcg ttttttgata attcaaaaag ttgtgtagtc attctcggac tattcttatg
   128101 aatgatacat aaaaatactt ttatgtatat cttttgaaga ataaaattga ttctcaaata
   128161 ggattttcgt attaatcgta catttctttt ttttaatttc ttcaaacttt ttattattga
   128221 tactaataat ttattgagag aatttgtttt tttacaatta ctatttctgt cattagttat
   128281 aaactcgtta ttattgtctt ttttattttg tatttttttt atccgattca tgattgtgtt
   128341 tgttttatca gccagagctt tcatttttgt ttcggtaaat aaaaaatctt tcaaatctat
   128401 agattgaatg ggaatgggaa gggatgattc agaaatcatt tgattaggaa ttctcctatc
   128461 tttttctttt ttagtttcat ttaattcaga tatttcttta aatccaacga aaaaattttg
   128521 tttttttttt gaaagttctt ttatcatccc tttaactttt atcatccctt taataaatag
   128581 gatatttttc agaagccatt tttgtctttc ttttgaaagg tttatgcctc gaaataaatt
   128641 ttttttttct tttaaaaaaa tgagtatccc caaaaaagac ttttttttcc attttcgaat
   128701 tctttttttc atttctttga aaatggggtt aaaaaacgac tgtcgttttc ggggagaacc
   128761 aaaaggaagg tcagtttcca ttccccaaac tgttaaaaaa caaaaatcat tttttttttt
   128821 tcgtgtatct ttttgaagag attgtactct agatttgtgc caaggtttaa agaaaaaggg
   128881 aaatagtatt tttatttgaa taccatctgt tacccagttt tttggaaatt cggtttctga
   128941 taatggaaca ccattatagg tgcatttaat atgcatttct ttcttccaat ccttaaagtc
   129001 ttctgaccat tctggaaatt gaaatactag catacgtgct gtatttttaa ctattatcaa
   129061 tgatagtaat agaatatatt ttctaagaac agattggatt actaataatg atcctcttat
   129121 tatttgagca aatagaatgc tatcccatgc ttccgctatt tctattcgta ctttttcttg
   129181 tctttgggat tcttcttttt tttctttctc cttttttttt ttctcatttt cttttgcctt
   129241 ttcttgtgta taatctagaa ttcttaattc taattgtgtt gcttttttcc attttttaaa
   129301 aatcaattgt tgcatttgta ttttggagat gtcaaaagac aaaaggggtt tgtctatttt
   129361 ccccaaaaaa agaggggaat gcaaatttgc ctgaaaaaac gatccgatgt ttgtcttacg
   129421 tctttgggca cgcatcgaac ctttgatgat gtctctacgg aaatcggatt gttgggaata
   129481 acgtatcaaa gccacttcgt ctctttcatc tggcttatta ttgatttttt tattaatatc
   129541 attgttttct tcgttataat tcaagataac tacacgtttg gcttttcttg aatgaatccc
   129601 atgattctcg gctacatgtt cttcattttc tccctcttgt tgtgccaaat catcaattaa
   129661 tttgtatgac catcttttta cttttttact tatttctttt agtcttttag actctggatt
   129721 gacattttgg atgaagatga atttgcaaat attgatttga tcttcgaaga caattcttcc
   129781 ttgttggatt ttgaattcca tttttgaaaa cggaaataaa tcattttttt tttctgttga
   129841 taatgaattt tgatcaaatg tatctatttt ctcttccaat ttttcataat cataatcagt
   129901 agtaaaaagt ataccctgga tcttatttat ccatcttttc tcgatgtcat tttttatcga
   129961 agtttcattt ctgattgagg aagaaaaaaa aatgtttctc cttccgcgat agggaccatt
   130021 caaaaaggga tcatctattt taggcaagta ttctttttta gtctcatcat tacataatct
   130081 actctttttt tccagcacat ctagagtaat ggatcctttt tttagaactt caattcgatt
   130141 tcgaaattct ttgctgagat tcttcttttt ttgttcatta gtagaaatcc aatgatcata
   130201 caattcatca gggggccgtt tttcttctgt gaacaaatcc atttttcttt ttatcatttc
   130261 ccggaaggtt gacaaactag gtggatacgt aaaagatatt ttttcttttc catcatttcg
   130321 acatgtataa aaaaaatatt gtgacatttc atttcgtact gcattttcaa atcgattttt
   130381 ttttatatat cgcaatggac gattccaccg tttatagtcg aaaagaagag tcacaagagg
   130441 tttttcaaac cataatttat cttcttttaa tacttctaac ttcgaattct ctttattccc
   130501 atctaaataa gaagttttat aaactgggct atctttatag actgtctctt tcaagtgaaa
   130561 ttcatccctt gttttttcct ttccattcac tcggatctct ttcctttcat cgattttgtt
   130621 tggatcctct ttttcttccg aaaaagggga aggatcttct tcgttggatc cctcttgttc
   130681 ttgtttagtt cccttcgttt cgaaagtggt ttctatttct atatctcttt cttcctcatt
   130741 ttgccccctt tcttccgttt ctgaggtttc cttcattttt ttaataagaa tgggggacgg
   130801 tattctgcct aaatagtaaa cacaggtaat aaataagaga atactaaaga ttcgatccat
   130861 agaatttctc aattctgacc caaggtactt atttgatcta atcgaattat tttgctgtat
   130921 ccagactaat accaattcaa cccatttcat gaaaaaaatg tgaccaatta accaaccaac
   130981 gaaactactt gttacaaata acattttgtt gttgcatcga aacatataaa tgttgactaa
   131041 tctggctaac attgaacttg gtaaaatgaa atggttgaat aattgaaaaa tgagattatt
   131101 caggaataca cattgaatgc taagattacg cattgagttt ctggtagtag atccataatc
   131161 aaaaaagtgt ttgtgattgt tccagaagaa atgaaacaaa agatagggta gagctaggac
   131221 agttattgta tgaggtctat ccaatgctag atgcagaggc gcataataga tcgatatgaa
   131281 catcatgagc tgtcccgcaa taaaccccgt tgttgctgat accttcttct cggttccttc
   131341 ttctccttct tccataaccc gagcttggag aaggaagaga taagagggcc ctatggagaa
   131401 tgtggtcaga aatccataat agagtccgac cataacgacc gaattgatta tcttcatgca
   131461 taaggatact agattaccta gtagaaaaga tttcaaaatc atcccaaacc tccccttttt
   131521 cttttctatt ttctatttct ggattattat atgatgattt ttgaactttc catacataga
   131581 ctagaaacga catctcttat gtcaatgacc ccaaagggat attaaatgaa tggaattgtg
   131641 atatggatgg aatataatga aatagagcaa ctttgagttt ccctatgaaa tgaggcatgg
   131701 aagggagcca ctacgaagaa gttccgggag ttacgaagga aacttcgagc tcatattggt
   131761 tatgagttga gaacgggaat tgaactctat gagatctaat ctcccgttgt tcctcagtag
   131821 ctcagtggta gagcggtcgg ctgttaactg actggtcgta ggttcgaatc ctacttgggg
   131881 agatttgatt cattccgaat gaaagaattc agaatgagaa tgaaagggtt cgctttgacc
   131941 gttaagagta gggaacccgt tcgttccctg tgtctttgtt tctattgcat tctatctcat
   132001 cgtatcctat tctgttcttc gatatttgag aatcgccgtc aatatctcgg cgtaggtccg
   132061 agataactcg ttgttccata gtcctggggc tatttacaac tagccaatta agaattctca
   132121 gatgtgctag tactagcaag tgcatcaaag atgcagttat cgattctctc gagaggccac
   132181 aattccatta ccgcgagcaa acagagaacg catttttgct atgctactaa tactcttact
   132241 ctgctgtttt gaccaagcct aggtgaagag ttacgaggcc taaaaaaaaa taggctgatt
   132301 cgggcggggc atactagata tttttttttc agctcttaag gaaggccatt tcgacaaaag
   132361 atccacaccc aagttccata gcctcgggtc cgctatcccg atcatgattt tcctacccct
   132421 atgggggtag gtccttcccc tttttggccg gttgtgggcg aggagggatt cgaacccccg
   132481 acaccgtggt tcgtagccac gtgctctaat cctctgagct acaggccccg ccccgtctcc
   132541 actggatctg ttctcgggag taccctaaaa aaaggaacct ttcctctccc cagccgtttc
   132601 gggttaagaa gatgtgaaag cgcctttctc tctataataa cgttgcgttc cgaggtgaga
   132661 agggggagag aagggatttc ataattgggg tttttaagaa aacgacccct ttttcatatt
   132721 gaaaaagtag tcaagtaata agaataataa gaatgagagg tgttaagctt ttgatcatcc
   132781 tggcgtcgag ctatttttcc gcaggacctc ccctacagta tcgtcaccgc agtagagttt
   132841 aaccaccaag ttcgggatgg attggtgtgg ttcctctacg cctaggacac cagaatatcg
   132901 aaccatgaac gaagaaaggc atgagagaaa aacatattga ctagtgattg tgaggcccca
   132961 cccaattctt gactggaggg gacaccaaag gcctctgccc ttccatccct tggatagata
   133021 gagtggatag atagagaggg agggcagatc ttttggtttt ttcatgttga acaatgaaaa
   133081 tagatggcga atgcctgatc gaattgatcg ggtcatgtag gaacaaggtt caagtctacc
   133141 ggtctgttag gatgcctcag ctgcatacat tactgcactt ccacttgaca cctatcgtaa
   133201 tgagaaacgg ctcgtctcgc cgtgaccttc ttctcttgaa ttctcaaaac ttctgtcgct
   133261 ccatccccgc aggggcagag aacccgtcgc tgtctcggct gtgctaccgg gggctccggg
   133321 gaagtcagaa taggagagca ctcatcttgg ggtgggctta ctacttagat gctttcagca
   133381 gttatccgct ccgcacttgg ctacccagcg tttaccgtgg gcacgataac tggtacacca
   133441 gaggtgcgtc cttcccggtc ctctcgtact agggaaaggt cctctcaatg ctctaacgcc
   133501 cacaccggat atggaccgaa ctgtctcacg acgttctgaa cccagctcac gtaccgcttt
   133561 aatgggcgaa cagcccaacc cttggaacat actacagccc caggtggcga agagccgaca
   133621 tcgaggtgcc aaaccttccc gtcgatgtga gctcttgggg aagatcagcc tgttatccct
   133681 agagtaactt ttatccgttg agcgacggcc cttccactcg gcaccgtcgg atcactaagg
   133741 ccgactttcg tccctgctcg acgggtgggt cttgcagtca agctcccttc tgcctttgca
   133801 ctcgaggacc aatctccgtc cggcccgagg aaacctttgc acgcctccgt taccttttgg
   133861 gaggcctacg ccccatagaa actgtctacc tgagactgtc ccttggcccg taggtcctga
   133921 cacaaggtta gaattctagc tcttccagag tggtatctca ctgatggctc gggccccccc
   133981 ggaaggaggc cttcttcgcc ttccacctaa gctgcgcagg aaaggcccaa agccaatccc
   134041 agggaacagt aaagcttcat agggtctttc tgtccaggtg caggtagtcc gcatcttcac
   134101 agacatgtct atttcaccga gtctctctcc gagacagtgc ccagatcgtt acgcctttcg
   134161 tgcgggtcgg aacttacccg acaaggaatt tcgctacctt aggaccgtta tagttacggc
   134221 cgccgttcac cggggcttcg gtcgccggct cccctgtcat caggtcacca acttccttga
   134281 ccttccggca ctgggcaggc gtcagccccc atacatggtc ttacgacttt gcggagacct
   134341 gtgtttttgg taaacagtcg cccgggcctg gtcactgcga ccccctttgt gaggaggcac
   134401 cccttctccc gaagttacgg ggctattttg ccgagttcct tagagagagt tgtctcgcgc
   134461 ccctaggtat tctctaccta cccacctgtg tcggtttcgg gtacaggtac ccttttgttg
   134521 aaggtcgttc gagcttttcc tgggagtatg gcatgggtta cttcagcgcc gtagcgcctg
   134581 gtactcgaac attggctcga ggcattttct ctaccccttc tgaccctgaa aaagcaggga
   134641 caccttatcg tccttgaacc gataaccatc tttcggctaa cctagcctcc tccgtccctc
   134701 gggaccaaca aggggtagta caggaatatt cacctgttgt ccatcgacta cgcctttcgg
   134761 cctgatctta ggccctgact caccctccgt ggacgaacct tgcggaggaa cccttaggtt
   134821 ttcggggcat tggattctca ccaatgtttg cgttactcaa gccgacattc tcgcttccgc
   134881 ttcgtctacc cctgctctcg cgggtgcttc cctctaaagc ggaacgctcc cctaccgatg
   134941 cattttgaca tcccacagct tcggcagatc gcttagcccc gttcatcttc ggcgcaagag
   135001 cgctcgatca gtgagctatt acgcactctt tcaagggtgg ctgcttctag gcaaacctcc
   135061 tggctgtctc tgcaccccta cctcctttat cactgagcgg tcatttaggg gccttagctg
   135121 gtgatccggg ctgtttccct ctcgacgatg aagcttatcc cccatcgtct cactggccga
   135181 ccttgacccc tattattttg gggtcctatc tagtattcag agtttgcctc gatttggtac
   135241 cgctctcgcg gcccgcaccg aaacagtgct ttacccctag atgtccagtc aactgctgcg
   135301 cctcaacgca tttcggggag aaccagctag ctctgggttc gagtggcatt tcacccctaa
   135361 ccacaactca tccgctgatt cttcaacatc agtcggttcg gacctccact tagtttcacc
   135421 caagcttcat cctggtcatg gatagatcac ccaggttcgg gtccataagc agtgacaatt
   135481 gccctatgaa gactcgcttt cgctacggct ccggtgggtt cccttaacca agccactgcc
   135541 tatgagtcgc cggctcattc ttcaacaggc acgcggtcag agccctaact cctcccactg
   135601 cttgggagct tacggtttca tgttctattt cactccccga tgggggttct tttcaccctt
   135661 ccctcacggt actacttcgc tatcggtcac ccaggagtat ttagccttgc aaggtggtcc
   135721 ttgctgattc acacgggatt ccacgtgccc catgctactc gggtaagagc ataagctagt
   135781 gatgctttcg gctactggac tctcaccatc tagggtgcag cactccactg cttcgcctag
   135841 cagcacgacg cttgtattgc tctcccacaa ccccgttttc gcggtttagg ctgctcccat
   135901 ttcgctcgcc gctactacgg gaatcgcttt tgctttcttt tcctctggct actaagatgt
   135961 ttcagttcgc caggttgtct cttgcctgcc catggattca gcagcagttc gaaaggttga
   136021 cctattcggg aatctccgga tctacgctta ttttcaactc cccgaagcat ttcgtcgctt
   136081 actacgccct tcctcgtctc tgggtgccta ggtatccacc gtaagccttt cctcgtttga
   136141 acctcgccct taactttact ttaagtatat gccatcataa ggtgctgcta aatgaaggat
   136201 cttatcaacg tccatgaatg ataaatcata gatcgaactg ccgaatcgga aaaatcgggt
   136261 gctatcgtat agctttgtat cggctaagtt cacgagttgg agataagcgg actcgaaccg
   136321 ctgacatccg ccacagggta aaccaccgcc tccccggccc ccggctgatt ctaccataga
   136381 ggccaaggat agacaataac tcccccccga acacagctta caactttcat cgtactgtgc
   136441 tctccaaaga gcaactcttc tcaaaatctc aaagggtgct gagttggaat cccattctaa
   136501 ctaagaattc ttgtggttcc ggaggatcca gctacaggag aaccaggaac ggagagcttt
   136561 cccccctttt ccgaccaact ctttggtctt aagaatgctg gtttgaagaa tgagtgattg
   136621 cctttctccg acccttactg ctcaacctaa gaacggacag ctaatgcgtt ccacttattg
   136681 aacaggattc tatggtcggt ccgcgacccc tggatgccga aggcgtcctt ggggtgatct
   136741 cgtagttcct acggggtgga gacgatgggg tcggtccatg gattttcctt gccgcatttc
   136801 gctcaaagcg ttgagttgaa gggagatagt gcatcaagct gttcgcaagg gccaacttga
   136861 tcctcttccc cagggatcac agatgaggga accctaagag agccgccggc tccaactacc
   136921 gtccatgtac gatccatact agatctgacc aactgcccat cctacctcct ctacgttctt
   136981 gagagctcac ttttgtctca gtagagtctt ttagtggcat gtttcggtcc tcttccccat
   137041 tagttagaaa aagtgagcca ccggttcagg tacaagatac tatcattacc gcctggacaa
   137101 ttagacatcc aacccgtaat cgcaacgacc caattgcaag agcggagctc taccaactga
   137161 gctatatccc ccgagccaag tggagcatgc atgaaggagt ccgatgcttc ttctatttct
   137221 attcttttcc ttggcgcagc tgggccatcc tggacttgaa ccagagacct cgcccgtgaa
   137281 gtaaatcatc gcacctacgg tccaaccaat tgggagagaa tcaatggatt ccttttcggg
   137341 agcgattcat ccttcccgaa cgcagcatac aactctccgt tgtactgcgc tctccaagtg
   137401 tgcttgttcc cccttcttcc ttaccacgtc aagtctttgt gaaataactc cgatgagaag
   137461 aaaaaagaag gcgttaagag accctactgt cccaacccta gacactctaa gatccttttt
   137521 caaacctgct cccatttcga gtcaagagat agataaatag acacatccca ttgcactgat
   137581 cgggggcgtt cctagtgact ggggggtcga agaccaagaa gtgagttatt tatcagccaa
   137641 gttgattgca gctttctcca gacctccggg aaaagcatga aaaaaaaggc tcgaatggta
   137701 cgatccctcc gtcaccccag aatgaaaggg gcgatctcgt agttcttggt ctgtgaagat
   137761 acgttgttag gtgctccatt tttttttccc attgaggccg aacctaaacc tgtgctcgag
   137821 agatagctgt ccatacactg ataaggggtg tatggattct cgagaagaga ggagccatgg
   137881 ggtccccccc ggaccgcccg gatcccacga gtgaatagaa agttggatct acattggatc
   137941 tcacctgaat cgccccatct atcctcctga ggataggttt ggtttcaaac ccggttcgaa
   138001 caggagaagt acgccatgct aatgtgcctt ggatgatcca catctcaggg tcaggcgctg
   138061 atgagcacat tgaactatac atgtggctga gagccctcac agcccaggca caacgacgca
   138121 attatcaggg gcgcgctcta ccactgagct aatagcccgt cgtgcgggcc tcccgccggg
   138181 gcccgctatg tcaaaagcga gagaaacccc atccccctct ttcccttttt cgtcccaatg
   138241 cctttcccgc gtggtgacac ggggacaaaa agggggatcc tatcaacttg ttccgaccta
   138301 ggataataag ctcatgagct tggtcttacc ttacttcacc gtcgagaaac gaaagaagac
   138361 ttccatctcc aagttcaact cagatgtagc tcgcctcttt ttgttttggg tgtaaagcaa
   138421 tgtccaacca aaatacccaa aaagcattag ctctccctga aaaggaggtg atccagccgc
   138481 accttccagt acggctacct tgttacgact tcactccagt cactagccct gccttcggca
   138541 tccccctcct tgcggttaag ataacgactt cgggcatggc cagctcccat agtgtgacgg
   138601 gcggtgtgta caaggcccgg gaacgaattc accgccgtat ggctgaccgg cgattactag
   138661 cgattccggc ttcatgcagg cgagttgcag cctgcaatcc gaactgagga cgggtttttg
   138721 gagttagctc accctcgcgg gatcgcgacc ctttgtcccg gccattgtag cacgtgtgtc
   138781 gcccagggca taaggggcat gatgacttga cgtcatcctc accttcctcc ggcttatcac
   138841 cggcagtctg ttcagggttc caaactcaac ggtggcaact aaacacgagg gttgcgctcg
   138901 ttgcgggact taacccaaca ccttacggca cgagctgacg acagccatgc accacctgtg
   138961 tccgcgttcc cgaaggcaca cctctctttc aagaggattc gcggcatgtc aagccctggt
   139021 aaggttcttc gctttgcatc gaattaaacc acatgctcca ccgcttgtgc gggcccccgt
   139081 caattccttt gagtttcatt cttgcgaacg tactccccag gcgggatact taacgcgtta
   139141 gctacagcac tgcacgggtc gatacgcaca gcgcctagta tccatcgttt acggctagga
   139201 ctactggggt atctaatccc attcgctccc ctagctttcg tctctcagtg tcagtgtcgg
   139261 cccagcagag tgctttcgcc gttggtgttc tttccgatct ctacgcattt caccgctcca
   139321 ccggaaattc cctctgcccc taccgtactc cagcttagta gtttccaccg cctgtccggg
   139381 gttgagccct gggatttgac ggcggactta aaaagccacc tacagacgcc ttacgcccaa
   139441 tcattccgga taacgcttgc atcctctgta ttaccgcggc tgctggcaca gagttagccg
   139501 atgcttattc cccagatacc gtcattgctt cttctccggg aaaagaagtt cacgacccgt
   139561 gggccttcta cctccacgcg gcattgctcc gtcaggcttt cgcccattgc ggaaaattcc
   139621 ccactgctgc ctcccgtagg agtctgggcc gtgtctcagt cccagtgtgg ctgatcatcc
   139681 tctcggacca gctactgatc atcgccttgg taagctattg cctcaccaac tagctaatca
   139741 gacgcgagcc cctcctcgag cggattcctc cttttgctcc tcagcctacg gggtattagc
   139801 agccgtttcc agctgttgtt cccctcccaa gggcaggttc ttacgcgtta ctcacccgtc
   139861 cgccactgga aacaccactt cccgtccgac ttgcatgtgt taagcatgcc gccagcgttc
   139921 atcctgagcc aggatcgaac tctccatgag attcatagtt gcattactta tagcttcctt
   139981 gttcgtagac aaagcggatt cggaattgtc tttcattcca aggcataacc tgtatccatg
   140041 cacttcattt tcgcctggag ttcgctccca gaaatatagc catccctacc ccctcacgtc
   140101 aatcccacga gcctcttatc cattctcatt cgatcacgac gggggagtaa gttcaaatcg
   140161 aaaaactcgc attggtttta gggataatca ggctcgaact gatgacttcc accacgtcaa
   140221 ggtgacactc taccgctgag ttatatccct tccctgctcc catcaagaaa tagaactgac
   140281 taatcctaag acaaagggtc gagaaactca acgccactat tccactattc ttgaacaact
   140341 tggagacggg ccttcgtttc tcactattac ggatacgaaa ataatggaca aaatgggatt
   140401 caattctcaa ctactcctat cggaaatagg attgaatacg gattcgagcc atagcacacg
   140461 gtttcataac ataaaaccgt acgattttcc cgatctaaat caagcaggtt ttccatgaag
   140521 aagatttggc tcagcatgtt ctatttgata cgggcttaaa aaagaaatca gaaccaagtc
   140581 acgatgatac tgatcaaccc cctcttcttg cgccaaagat cttaccattc ccgaaggaac
   140641 tggagttcca tcttttttcc atttccactc aagaattctt atgtgtttcc gcgcgccttt
   140701 gagactccga aaaatggaca aattcccttt cttttcttag gaacacatac aatattcgtc
   140761 actacaaaaa ggataatggg aaccccacca ttaaggactt catttatgaa ttgcatagta
   140821 atagaaatac atgtcctacc caaacagaat ttgtaacttc ctatcttctt gcctagcagg
   140881 caaagatttc cctccgcgga aaggatgatt cattcgtatc aacacgagag tcaaaatcat
   140941 tgccagaatt catgttgtat atttcgattt gaaagaggtt gatctccttg cttctctcat
   141001 gatacaatct tcctgccgag ccccctttct cctcggtcca cagagacaaa atgtaggact
   141061 ggtgccaaaa gtgaatcacg caagaaagga ctcactgagc cgggatcact aacgaatccc
   141121 aatctaatac tatctaatac taatagaata gaaaagaact gtcttttctg tatactttcc
   141181 cggccagttc tcttgctgcg ctaccacggg ctttacgcaa tcgatcggat catatagata
   141241 tcccttcaac acaacatagg tcatcgaaag gatctcggag acccaccaaa gcacgaaagc
   141301 caggatcttt cagaaaatgg attcctattc gaagagtgca taaccgcatg gataagctca
   141361 cactaacccg tcaatttgga atccaattcg ggattttccg taggaggtat cgggaaggaa
   141421 ttggaatgga ataatatcga ttcatacaga tacagaagaa aagattctct attgattcaa
   141481 aggctgtacc cctggatagg gatagagaaa gaggaaaaaa ccgaggattt cactcacata
   141541 gtccttttga tcgaaaaaga aatctgattt atttcgtacc cttcgctcaa tgagaaaatg
   141601 ggtcagattc tacaggatca aacttatgct atggggctta aggaatgatg gaagggaata
   141661 aaaaaataaa tagaaaaaga aaagagaaaa gaaatcaaaa caagagaggg aaacaaaata
   141721 aaataataaa aaaaagtaaa tcaaaatgaa aaatgaagtc gaagaatcca gatttcaaat
   141781 gaacaaattc aaacttgaaa aggatctttc tgattctcga agaatgaggg gcaaggagac
   141841 gagaaagatc tctttttctt attataagat tgtgattgga tccgcagatg tttggtaaaa
   141901 ataagaatct tctcctttga gaataatcaa aaatggaaag tgttcaattg gaacatgaaa
   141961 acgtaactga atgggtccta gttcctcttc gggacggggt ggaagagggg aggagattct
   142021 cgaacgagga aaagggccca atgacttcga aagaattgaa cgaggagccg tatgaggtga
   142081 aaatctcatg tacggttctg tagagtggca gtaagggtga cttatctgtc aacttttcca
   142141 ctatcacccc caaaaaacca aactctgcct tacgtaaagt tgccagagta cgattaacct
   142201 ctggatttga aatcactgct tatatacccg gtattggcca taattcacaa gaacattctg
   142261 tagtcttagt aagaggggga agggttaagg atttacccgg cgtgagatat cacattgttc
   142321 gaggaaccct agatgctgtc ggagtaaagg atcgtcaaca agggcgttct agtgcgttgt
   142381 agattcttat ccaagacttg tatcatttga tgataccatg tgaatcgcta gaaacatgtg
   142441 aagtgtatgg ctaacccaat aacgaaagtt tcgtaagggg actggagcag gctaccatga
   142501 gacaaaagat cttctttcta aagggattcg attcggaact attatatgtc caaggtccaa
   142561 tattgaaaag caaaggtttt ccctgacttt gtccgtgtca acaaacaatt tgaaatgcct
   142621 cgactttttt agaacaggtc cgagtcaaat agcaatcatt cgaagcactt ctttttattt
   142681 ttacactatt tcggaaaccc aaggactcaa tcgtatggat atggaaaata caggatttcc
   142741 aatcctagca ggaaaggggg aaacggatac tcaatttcaa gtgagtaaac agaattccat
   142801 actcgatctc atggatacat atagaattct gtggaaagcc gtattcgatg aaagtcgtat
   142861 gtacggcttg gggggagatc tttctttcat atctttcgag atccacccta caatatgggg
   142921 tcaaaaagcc aaaataaatg attttagccc ttataaaaag aaaactgatt cttgaatccc
   142981 tttcacgttc atgtcacgtc gaggtactgc agaagaaaaa actgcaaaat ccgatcccat
   143041 ttatcgtaat cgattagtta acatgttggt taaccgtatt ctgaaacacg gaaaaaaatc
   143101 attggcttat caaattatct accgagccat gaaaaagatt caacaaaaga cagaaacaaa
   143161 tccactatcc gttttacgtc aagcaatacg tggagtaact cccgatatag cagtaaaagc
   143221 aagacgtgta ggcggatcaa ctcatcaagt tcccattgaa atcggatcca cacaaggaaa
   143281 agcacttgcc attcgttggt tattaggggc atcccgaaaa cgtccgggtc gaaatatggc
   143341 tttcaaatta agttccgaat tagtggatgc tgccaaaggg agtggcgatg ccatacgcaa
   143401 aaaggaagag actcatagaa tggcagaggc aaatagagct tttgcgcatt ttcgttaatc
   143461 catgaagaga ggatctatat agacacatgg acccacggat ccatatatct cgatcggaaa
   143521 agaatcaaaa gaaagaatcg gaattgatcg agatattttt cgaaacaaac aaaaaagaaa
   143581 ggaaagatga aacataaatc atggatcaac taagcccact agggggcttg cttaagaata
   143641 agaaagagaa atctcatgga aataccatgg aataaggttt gatcctattc atgggaattc
   143701 cgtaacgtaa atattccatt ccaaaaatag agagttcgaa acaattggaa tttttttgga
   143761 gattggatgc gattactaat tcatgatctg gcatgtacag aatgaaaacc tcattcttga
   143821 ttctacgaga atttttatga aagcctttca tttgcttctc ttcgatggaa gtttgatttt
   143881 accagaatgt atcctaattt ttggcctaat tcttcttctg atgatcgatt caacctctga
   143941 tcaaaaagat ataccttggt tctatttcat ctcttcaaca agtttagtaa tgagcataac
   144001 ggccctcttg ttgttccgat ggagagaaga acctatgatt atcttttcag gaaatttcca
   144061 aacgaacaat ttcaacgaaa tctttcaatt tcttatttta ctatgttcaa ctctatgtat
   144121 tcctctatcc gtagagtaca ttgaatgtac agaaatggct ataacagagt ttctgttatt
   144181 cgtattaaca gctactctag gaggaatgtt tttatgcggt gctaacgatt taataactat
   144241 ctttgtagct ccagaatgtt tcagtttatg ctcctaccta ttatctggat ataccaagaa
   144301 agatgtacgg tctaatgagg cgactatgaa atatttactc atgggtgggg caagctcttc
   144361 tattctggtt catggtttct cttggctata tggttcatcc gggggagaga tcgagcttca
   144421 agaaatagtg aatggtctta tcaatacaca aatgtataac tccccaggaa ttttaattgc
   144481 gcttatattc atcactgtag gaattgggtt caagctttcc ctagcccctt ctcatcaatg
   144541 gactcctgac gtatacgaag gagtgcggtt cgttcgatca attcctacct ctctatctat
   144601 ttctgagatg tttggaattt tcaaaactcc atggacatgc agaagagaaa tgctatcccc
   144661 actcggacca agacataact ttgacttgtt caaataacaa ttaaggtaaa gcagggtcaa
   144721 gaacaacgaa tctctttatg ataaacagat cccttttgtt cgttattacg ggtagttcct
   144781 ccaaaggatc ggactaatga cgtatacaat acttgaattc tcgatgtaga tgctacatag
   144841 ttggttctca tccttcagag actatacgaa tggaataggg gcatccgtcg acaaaaagat
   144901 caccctaaga tgatcatctc atggctattg agaacgaatc aaatcagatg gttctatttg
   144961 tcaatctttc tgacttgctc ctatacggaa ccaagatcga aaagattgac aaaaaaatca
   145021 gtcattcaca accactgatg aaggattcct cgaaaagtta aggattagta atccttttta
   145081 gaaatcgaat ggattcggtc ttatacacac gcgaggaagg taatcaaaaa agaaagaaga
   145141 tgagttcttc tttcttttat cacttaggag ccgtgcgaga tgaaagtctc atgcacggtt
   145201 ttgaatgaga gaaagaagtg aggaatcctc ttttcgactc tgactctccc actccagtcg
   145261 ttgcttttct ttctgttact tcgaaagtag ctgctttagc tttagccact cgaattttcg
   145321 atattccttt ttatttctca tcaaacgaat ggcatcttct tctggaaatc ctagctattc
   145381 ttagcatgat attggggaat ctcattgcta ttactcaaac aagcatgaaa cgtatgcttg
   145441 catattcgtc cataggtcaa atcggatatg taattattgg aataattgtt ggagactcaa
   145501 atggtggata tgcgagcatg ataacttata tgctattcta tatctccatg aatctaggaa
   145561 cttgtgcttg tattgtatta tttggtctac gtaccggaac tgataacatt cgagattatg
   145621 caggattata cacgaaagat ccttttttgg ctctatcttt agccctatgt ctcttatccc
   145681 taggaggtct tcctccacta gcgggttttt tcggaaaact ccatttattc tggtgtgggt
   145741 ggcaggcagg cctatacttc ttggtttcaa taggactcct tacgagcgtt atttctatct
   145801 actattatct aaaaataatc aagttattaa tgactggacg aaaccaagaa ataacacctc
   145861 acgtgcgaaa ttatagaaga tcccccttaa gatcaaataa ttccatcgaa ttgagtatga
   145921 ttgtatgtgt gatagcatct actataccag gaatatcaat gaacccgatt atttcaattg
   145981 ctcaggatac ccttttttag cttctagaat ctatttctta gttcaagatc ccccttacta
   146041 actggaatca aagaattagt agatctgttc cgcccaaaat gggctagggt tatgaactta
   146101 taatctataa tctgatgatc gagtcgattc catgattata agttcattcc ataccggacc
   146161 ggaatagggt tatatacatt ctcattatga gaaggggtca ttcgagcgta tctaaataga
   146221 tactatgttt acatatggat ccctacgtcg ttacattccg tttaggatta ggaataggcg
   146281 taatcggacc cgctttttaa atatctctcc ttatttggga ccctattcaa ctcttttggc
   146341 ttctattgaa tcgagaaata ggtttgattt tccatctttt tgatttgata taatattaat
   146401 ataaatatat atattatatt aaggcatcct ccggataatt caaatcgaat taattggatg
   146461 tccaacttgg gcctatatga cataaccgat caatagaaat actccaactt tgtcatatat
   146521 tccatacatc acactagatg gatatcatat tcttggaata cgattcactt tcaagatgcc
   146581 ttggtggtga aatggtagac acgcgagact caaaatctcg tgctaaagag cgtggaggtt
   146641 cgagtcctct tcaaggcata atattgagaa tactcattga atgagcaatt caataagaga
   146701 tctcggatgg aatcggtatt gatataccga ttctccatcc gagatcttgg aattggaata
   146761 agttcggcag cggatcacga aatcttggcg atcttctata tctaatgaat ggagagtccc
   146821 ctttgaaatc gtccgcccta cacccaccct accagtatat gcttcaacag gaatcacaca
   146881 aaggtagatt gatagaatag aaacctctgg taaaatgccc gcccgtaacg taacccagca
   146941 gataaagtac attacatagt ccattttagg gattggcgac ttacccattc agtgactttg
   147001 gcactggacg ttcccaaaat ggggactctc ccatcgggtg atagacgctc gttggcattc
   147061 cagccttcca tttcctttca gagcccatcc gaaagagaat acagtacttc ttggtcggga
   147121 atagctgaat agtacgaacc gctccgtgga tatctttgcc tcagaacaat tcgaattagg
   147181 ctcggtcaac tggaatgtgt attatccata taggggatct tccaattgag acgatccatc
   147241 gacctgagac gaagagaaaa gtatatctat tttatttcgt tattcagtta aacttaaacc
   147301 aacgattcgt tattggagca gatagcaaca accgtttcat ccgggaaaag ccatcttttt
   147361 cgcaacaatg tctttgtcat ttgatccaat agccttccgt tagataggaa caaattggat
   147421 aaatactgat aactctcgaa tggagtatta gaacggaaaa atccattaga taatgaacta
   147481 ttggttctaa gccatctctg gcgatgaatc aacaattcga agtgcttttc ttgcgtattc
   147541 ttgataaacc agcgtttata tattgatgtg gggggatccg cttgggaagt aagaagcccc
   147601 tttgacatct cttcatctgc aaagaattct cgatgtgaaa acacagagac aaagggccga
   147661 tctttgaata ggaaaaagag tggatctgca gggtcccaaa tgaattggct tattcgaaaa
   147721 aagctttgtt ctttggaaga tctatctcgt gtctggtact gcatggttcc actctgcaag
   147781 aactccgaat cattctctgg aagctcatcc ttttcatcat aaatgatccg cttgccccga
   147841 aatgacctgg cccaataggg aaatcccaat tcattgggct tttcgataca atcaaataga
   147901 aagccccaag ggcgccatat tctaggagcc caaactatgt gattgaataa gtcctcctct
   147961 atctgttgcg ggtcgaggac tccttctcct tccccctctt caaactccaa ttcgtatttt
   148021 tcatggagaa atatctgatc aacgatagaa caagatccat tttgcatcat atctaaggga
   148081 ttccttggtt tgggccgaag aagcaatgtc actcgatcat tatcaaactg actggaatct
   148141 ttttctgtcc gcgaggatcc caccagagcg ccttctactt ctaataggcc atgaactaga
   148201 tcagaatcat tctcaacaag tccataagaa gtgatcccat ttttttcatc gggtccgggt
   148261 agagacaaaa ggtcttgagc gatcgatccg gcagaacaac tcaaaagata aagaaggatc
   148321 gttaatttct tcatgctcgt tccaagttcg aagtaacatt tgtacaaata agaatcccct
   148381 tcgttacatg atttcttctt catatagata gatataggat ctatggggca attacttaga
   148441 agtacatttt gtgcaacagc ccttcctatc tgatagaaaa ggatcccatg atcctgaacc
   148501 gatcttacct gggagcgcaa atcccaagtt tgtctatgaa gagcagagct aattgtatta
   148561 gtgtctagaa ttgatttctt ctgtgtaata ctaatcgata gggtctcatt ggtaagtgct
   148621 acaagatctc gtacattgga acccatggtt atggacctga attcattagt atggaacatt
   148681 ttctttttct tttccaagtg aaatccccta gtatacgaaa gggtgaaaaa gtgctttcgt
   148741 tgttgtggaa taagaagcct tcgtatctta atgcatgtat ttaatttatt cggagctatt
   148801 agagcgggat ccactttttt gggaatatga gtcgaagcaa taacaagaat attttgagtg
   148861 gaacatcttt cacaatccct ggagagatcg ttcgctaata gaccgaggga taagtaattc
   148921 gactcattca catccagatc atgaatgttt ggaatcccta ttatgcaagg agacattgct
   148981 tttgctaatt cgaattgaag ggtgatataa aatcggtcta tttccggcat catatccata
   149041 gttagcgcat tcatcctagt tagaagctcc agctccgtat caaggtcacg atcaatatcg
   149101 tcactatcct caatatcgtc actatcctca atatcgatat catcaataag aaaaccttta
   149161 ggcttgttat ccaggaactt gttcagaaat actgtaatga aaggaacata ggagtttgcc
   149221 gctaggtatt tgaccaaata ggatcgtcca gttcctatag aacctatcac taaaataccc
   149281 ctagaggggg atagggctaa gcggagcgaa aagggttttc cgtgagatgg gaaatgaaaa
   149341 ctattagccc cacacgagtt ttgtgaataa gtgattgtct gataatgagc aaggaatatc
   149401 cgcctttctg ctaaacagaa tgtattgaac tcataattca ttagatactt tttatgaatg
   149461 tcaactaagt atcgtaagta aattgctccc ggttgttcaa tcatttgata accagagtca
   149521 ttctttgata aatgatcact atgagtcaaa ctcaatagaa tttgatcaat ccttttttct
   149581 gtcgttaagg tggaaaactg aaccaagaat tctctttctt tatcatcaat cgaatcactg
   149641 ttcgcgaccc aggattctat tttatcatca atccaatcaa cgttcacatt ttttcttttt
   149701 cttatcaatg aatagatctc tttacttgta tgacttagat gtctcgtatt tttcgaaaaa
   149761 gtgatttgat ggatgggatt tggtatgata cttatgagat cgatgatatc gatgagattg
   149821 atattcaaat atttcttctt agaacgtatt gatttgaccc cataagcggg accaccaccc
   149881 catagcatgt tgccgccaaa agcagaaccc cgtatttttt ctagagaatc tccgaatttt
   149941 tccagagcaa ctagaaagag attctttaac cagaaagaat tcagttcaga tgtagggtac
   150001 ctatccagaa gttttcgcaa ctccatcatg tatgatggaa tcatcaaaga tttgatcttt
   150061 tcgaactctg tctgtaactc actataggct cgggaaacaa agagaagatg ggtaggaacg
   150121 agatatgcag caacaagaag aaggaaaagg attgaataga ggaactcccg aacattttga
   150181 gttctcagat gtgtcaatat caatggtgac tcattatttc gatgaatcat ttcttcggac
   150241 agaagaagat tatggaaaca cttactcgaa atctcactta tcagattcca ttgtggaaga
   150301 cgcaactttt tctgaagaat ttgccatgat atatctgatc catgcataat atcatgaaaa
   150361 atggatacaa atttttgact gctacttagt atcggcaata ggtctgaaaa aatatctaaa
   150421 aatctcaaat ttagatattt gtaccctgtc gaggtaagga accatggcat atatgtttgg
   150481 aatagattcc attttgagag agttgaaaaa gcactatctc gttgaaaggt tctatacatc
   150541 tgccctttct caacgcattt ctttagacaa agactctgtt ttttcctctt ttcggatggg
   150601 aaatatttct cagaacatgg agtgtgaatc aaacccatgt ttgaattgaa attgagatac
   150661 tgatacaagt tcttcccttc tgaatccgat agattcatat ctgaaagagg ttgacaataa
   150721 gttctttcaa aatggactct ttgtccctct gttagaggtg ttccagaaat gtctgtgatc
   150781 gagtaaatag ctctacgaac taatggatcg gatcgaatcg caaaatggaa agatttgtac
   150841 aagttatacc tttcgtcacc actttgtgga aaatcgttag gtatgaatat gttcgatacc
   150901 tgtgactcgg ttggtgaaat agtatctctc tccaaaaaag catgtctttt tttatcgtcg
   150961 cacaaagaaa atattttctt gcgaatgaac aagatattga ggaattgtcc atacgtaaaa
   151021 tcagaattct tgatatgggc cctttccaca taaaagggga atcttttgtt gcaatagaag
   151081 cagaagtgat gtggattatt caagaatcga agtcgatttg ctttataaaa agaagatatc
   151141 aatgaacttc tatgaactgg tttcacggga ttcagccaat tgtcttgatc gtgggatatc
   151201 attgagaaat aggaatccgt gttatcaaaa gatttcctgc gattatttct agtatggaat
   151261 gagtcaatca tccactttgg tatcttattg aacaaaaggg gtgatcttgt tcctccattg
   151321 accaataatt tcgatttttg ggaagtatca tgatcatcca ataataatgg tttccatttt
   151381 ttcaaatgaa cgatttgaag acctattgat tctaacaact gattgcagag ttgatcattc
   151441 ggacctttca attcatagac gtggatctcg gacctatgaa tgggggtatt cccgaaactc
   151501 acaaagaaaa aaggaagtga gttagacaaa aagagaagca acttggacaa aacgaaaaga
   151561 agtgacttag acaaatcttt tttgtcgata acctcagacc aatcaatcga atattgatta
   151621 atacgtaatc gatcgaagac tacttgaaaa tggctcttct gctcagaaac gaaatgttcc
   151681 aaatgttcct ggaaattctt gctcccattg gaccatttgt atctatatgc attaggattc
   151741 cgattcacgg atctctcggt tcgagaaata gaaatccaaa aaagaggatc gaaccatttc
   151801 ttcggactct ttttcaaatt cgataaatgt tggttgatca tatatttcat tatagttcta
   151861 tgattcagag tatcatttcc tatttgatac ccttgaattc catattcgaa gttgcgatcg
   151921 gatctattca ttaaaaagaa ttgattcaat acatttctta tatacccata gatgctatct
   151981 tggatttgaa tcagatttcg gatcaatcta tattgattga ctgcctccat tatgttgttg
   152041 ctagcaaata ccactttttt tggttttgga tcttccaaat cattcccgca ggagatccgg
   152101 acccattttt ttctgatcct tcgataaaaa gattcattct cttcataaaa aaaaggaggt
   152161 agaaccaata aagatttctt tttcgattca tccctggagt tgaatacctc attcaagaat
   152221 tgtttttgat ccaatacgta agaatcaata gaaaaggcaa atcccttatg atacaccaga
   152281 tccggctcgg ttattgatag agtgaataga tctgccattt cttgaaatct ctcttcggat
   152341 tcaaaatcgt ggtgtaacgt gttgtatccc cccctgttcc ggtcatggaa cagatgaaat
   152401 aaatcaaaaa atggattttt gtacaagaat gaaatcttat tggaactgtc catatccagt
   152461 ttatccttcg gaaccatatc acatcccgga tctgatgaaa taggatgaat tgagacgata
   152521 ttttgtaaat acgtaattat cttgaatata ttaactattt ctttattttc cgatcgcctg
   152581 gaagggacaa aagaaacatc ttgttctttc ttcaacaatt tctgatctct agtggacctc
   152641 tcagtaggat tcgaacccag atgaagttct gaccatctgt cagagaaaaa agaaagaatg
   152701 gatcttgtag gattcccaag aaattcttcg atttcttccg gaagcagatg attcttcatc
   152761 tccttctcac gttccgtgaa tagccgggac attgaggaat atccagaaag gcatttagag
   152821 aatcggtctg attccatctc tgttcgttcc gtttgaagaa aggaaggatc ccaaggaatc
   152881 gatctttctt ttagttgttg aatctctctt tgattgatca atgtgtgata ttccgaattc
   152941 tcattactaa tggaggaatc aaaatgatct ctggattgat caaacgaaga tcctttcaat
   153001 tggctagaat ccggtacttg aacgaaacta gatcttctag aatcatattg aatatttgac
   153061 gatccattcc gtaccttgct aaaaaaccga tccttgttta ccaaccacat attgtctaac
   153121 caaatccaat tctctctcga tatgttcctc ataaaatccg attcgtgcag attcttcccc
   153181 caactaacga agagatcttg gcggaattgc cccatatgaa attgagcaca attttgcaaa
   153241 gaaaaagaaa tagcccactt ctttctcgag aagagatggg aaatatgctc aatatcattt
   153301 gattgaatag ttgacccagc tccttgttgt ttgaagaaac cctccacttc aattggtatt
   153361 ttttcacgaa aagcaaacat gagataacaa atccagtctt taactaagat ttcgaatagc
   153421 tgtcgcgaat tcaagttcat tatgtttcgc ctcttactcg gagaaagacg atcaaaaaat
   153481 tcccaatcat ggtccttgca gatcgaatca tccatataat atacaaaaag aaactccaga
   153541 tatttgctat ctttcgcttt gaatgagatc tcaattccag cgacggtttc attagatatc
   153601 ttacaattgg aatccctctt ttttccgatc cagttcctcc accaccgcga accccagtta
   153661 gattcgggca tgatacactt ttgagttatt gggagaaccc aagtactctc tttcggatcc
   153721 aggaaagagc tctcagagat cttttttcct tttggaagat agaggagcga aacaatcaac
   153781 ctattgatat tggaagaccc aaaagattct tccaatatat catttctggg tccaatggaa
   153841 ttcataggta taggaagaag ccctgtcaag tagagatttt tgctttcgac catatttcga
   153901 ttgttaatac gatatataaa tataaggacc gctactacaa atagtagtac acccttgatc
   153961 gtgaaatatc gattgcttgt tgaaccctgt gaattgcgtg aaagtaggat actccaaatt
   154021 cgggggtcca agagttttat aaaacgttct tggtggaaaa aaatgtgaat gaaagatccc
   154081 actgaattga attgggtcca tgaatctaag aaatagtgag aattctggat ctctctcaat
   154141 atctctctca attcgaaaat ccaggattgg aattgatgtc ctttcattga ttcctcctaa
   154201 attgcattga tttatcctaa aggtttcatt tcaattcgaa tttggttatt caccatgtac
   154261 gaggatcccc gctaagcatc catggctgaa tggttaaagc gcccaactca taattggcga
   154321 attcgtaggt tcaattccta ctggatgcac gccaatggga ccctctaata agtctgttgg
   154381 aattggctct gtatcaatgg aatctcatca tccatccata acgaattgat gtggtatatt
   154441 catatcataa catatgaaca aacagtaaga actagcattc ttattgagac tagaactcat
   154501 agggaagaaa atcgatttat ggatggaatc aaatatgcgg tatttacaga caaaagtatt
   154561 cggttattgg ggaaaaatca atatactttt aatgtcgaat caggatcaac taggacagaa
   154621 gtaaagcatt gggtcgaact cttctttggt gtcaaagtaa aagctatgaa tagtcatcga
   154681 ctcccgggaa agggtagaag aatgggacct attatgggac atacaatgca ttacagacgt
   154741 atgatcatta cgcttcaacc gggttattct attccacctc ttagaaagaa aaaaaagaac
   154801 ttaaatcaaa atacttaact taatagcatg gcgatacatt tatacaaaac ttctaccccg
   154861 agcacacgca atggagccgt agacagtcaa gtgaaatcca atacacgaaa taatttgatc
   154921 tatggacggc atcgttgtag taaaggtcgg aatgccagag gaatcattac cgcagggcat
   154981 agagggggag gtcataagcg tctataccgt aaaatcgatt ttcgacggaa tgaaaaagac
   155041 atatatggta gaattgtaag catagaatac gaccctaatc gaaatgcata catttgtctc
   155101 atacactatg gggatggtga gaagagatat attttacatc ccagaggggc tataattgga
   155161 gataccatta tttctggtac agaagttcct ataaaaacgg gaaatgccct acctttgagt
   155221 gcggtttgaa ctattgattt acgtaattgg aaggaaccaa ttaggtttac gacgaaacct
   155281 agaaatcgat cactgatcca atttgagtac ctctacagga tagacctcaa cagaaaactg
   155341 aagagtaacg gcagcaagtg attgagttca gtagttcctc atcgaagatt attgactcta
   155401 gagatatagt aatatggaga agacaaaatt gtttcaagca ccgacaaaac cagacgaccc
   155461 cttgtttcaa agagaggagg acgagttatt cacatttcat ttgatggtca gaggcgaatt
   155521 gaaagttaag cagtgggaat tcgaaagatt cactggggga aaaatagaga tgtctcctac
   155581 gttacccata atatggggaa gtatcgacgt aatttcatag agtcattcgg tctgaatgct
   155641 acatgaagaa cataagccag atgacggaac gggaagacct aggatgtata agatcataac
   155701 atgagtgatt cggcggattt tgattcctat atatccactc gtggggtact tcattatacg
   155761 atatagaaga tccatctgta tagatatcat catttacatc cagaaagccg tatgctttgg
   155821 aagaagcttg tacagtttgg gaaggggttt tgattgatca aaatgaagaa atctacttca
   155881 accgatatgc ccttaggcac ggccatacat aacatagaaa tcacacttgg aaagggtgga
   155941 caattagcta gatcagcagg tgctgtagcg aaactgattg caaaagaggg gaaatcggcc
   156001 acattaaaat taccttctgg ggaggtccgt ttgatatcca aaaactgctc agcaacagtt
   156061 ggacaagtgg ggaatgttgg ggtgaaccag aaaagtttgg gtagagccgg atctaaatgt
   156121 tggctaggta agcgccctgt agtaagagga gtagttatga accctgtaga ccatccccat
   156181 gggggtggtg aaggaagggc cccaattggt agaaaaaaac ccgcaacccc ttggggttat
   156241 cctgcacttg gaagaagaag tagaaaaagg aataaatata gtgataattt gattcttcgt
   156301 cgccgtagta aataggggaa aaatggaatt tcgttcttcg tctttacaaa tgaaaaaata
   156361 ggagcaatta atcgtgacac gttcactaaa aaaaaaccct tttgtagcta atcatttatt
   156421 aagaaaaata gaaaagctta atacaatgat gg
//
LOCUS       Bertolonia_acumi      156045 bp    DNA     circular UNA 02-SEP-2016
DEFINITION  Bertolonia acuminata chloroplast, complete genome.
ACCESSION   urn.local...l-6kxv4zo
VERSION     urn.local...l-6kxv4zo
KEYWORDS    .
SOURCE      Bertolonia acuminata
  ORGANISM  Bertolonia acuminata
            Eukaryota; Viridiplantae; Streptophyta; Embryophyta;
            Tracheophyta;Spermatophyta; Magnoliophyta; eudicotyledons;
            Gunneridae; Pentapetalae; rosids; malvids; Myrtales;
            Melastomataceae; Bertolonia.
FEATURES             Location/Qualifiers
     misc_feature    156045..1
                     /note="junction IRB-LSC (JBL)"
                     /label="junction IRB-LSC"
     trna            complement(156045..73)
                     /gene="trnH"
                     /product="tRNA-His"
                     /label="trnH tRNA"
     gene            complement(156045..73)
                     /gene="trnH"
                     /label="trnH gene"
     misc_feature    1..85571
                     /note="long single copy region (LSC)"
                     /label="long single copy region (LSC)"
     cds             complement(283..1344)
                     /gene="psbA"
                     /codon_start=1
                     /transl_table=11
                     /product="photosystem II protein D1"
                     /label="psbA CDS"
     gene            complement(283..1344)
                     /gene="psbA"
                     /label="psbA gene"
     trna            join(complement(4187..4223),complement(1617..1651))
                     /gene="trnK"
                     /product="tRNA-Lys"
                     /label="trnK tRNA"
     gene            complement(1617..4223)
                     /gene="trnK"
                     /label="trnK gene"
     intron          complement(1652..4186)
                     /gene="trnK"
                     /NCBI_Key_Feature="intron"
                     /label="trnK intron"
     cds             complement(1909..3420)
                     /gene="matK"
                     /codon_start=1
                     /transl_table=11
                     /product="maturase K"
                     /label="matK CDS"
     gene            complement(1909..3420)
                     /gene="matK"
                     /label="matK gene"
     cds             join(complement(5623..5662),complement(4656..4873))
                     /gene="rps16"
                     /codon_start=1
                     /transl_table=11
                     /product="ribosomal protein S16"
                     /label="rps16 CDS"
     gene            complement(4656..5662)
                     /gene="rps16"
                     /label="rps16 gene"
     intron          complement(4874..5622)
                     /gene="rps16"
                     /label="rps16 intron"
     trna            complement(6363..6434)
                     /gene="trnQ"
                     /product="tRNA-Gln"
                     /label="trnQ tRNA"
     gene            complement(6363..6434)
                     /gene="trnQ"
                     /label="trnQ gene"
     cds             6775..6966
                     /gene="psbK"
                     /note="PSII K protein"
                     /codon_start=1
                     /transl_table=11
                     /product="photosystem II protein K"
                     /label="psbK CDS"
     gene            6775..6966
                     /gene="psbK"
                     /label="psbK gene"
     cds             7370..7480
                     /gene="psbI"
                     /codon_start=1
                     /transl_table=11
                     /product="photosystem II protein I"
                     /label="psbI CDS"
     gene            7370..7480
                     /gene="psbI"
                     /label="psbI gene"
     trna            7552..7639
                     /gene="trnS"
                     /product="tRNA-Ser"
                     /label="trnS tRNA"
     gene            7552..7639
                     /gene="trnS"
                     /label="trnS gene"
     trna            join(8405..8427,9198..9246)
                     /gene="trnG"
                     /product="tRNA-Gly"
                     /label="trnG tRNA"
     gene            8405..9246
                     /gene="trnG"
                     /label="trnG gene"
     intron          8428..9197
                     /gene="trnG"
                     /NCBI_Key_Feature="intron"
                     /modified_by="User"
                     /label="trnG intron"
     trna            9456..9527
                     /gene="trnR"
                     /product="tRNA-Arg"
                     /label="trnR tRNA"
     gene            9456..9527
                     /gene="trnR"
                     /label="trnR gene"
     cds             complement(9877..11388)
                     /gene="atpA"
                     /note="ATP synthase CF1 alpha chain; ATPase alpha subunit"
                     /codon_start=1
                     /transl_table=11
                     /product="ATP synthase CF1 alpha subunit"
                     /label="atpA CDS"
     gene            complement(9877..11388)
                     /gene="atpA"
                     /label="atpA gene"
     cds             join(complement(12669..12813),complement(11443..11852))
                     /gene="atpF"
                     /note="ATPase subunit I"
                     /codon_start=1
                     /transl_table=11
                     /product="ATP synthase CF0 B subunit"
                     /label="atpF CDS"
     gene            complement(11443..12813)
                     /gene="atpF"
                     /label="atpF gene"
     intron          complement(11853..12668)
                     /gene="atpF"
                     /NCBI_Key_Feature="intron"
                     /label="atpF intron"
     cds             complement(13466..13711)
                     /gene="atpH"
                     /note="ATP synthase CF0 C chain; ATPase III subunit"
                     /codon_start=1
                     /transl_table=11
                     /product="ATP synthase CF0 C subunit"
                     /label="atpH CDS"
     gene            complement(13466..13711)
                     /gene="atpH"
                     /label="atpH gene"
     cds             complement(14641..15384)
                     /gene="atpI"
                     /note="ATP synthase CF0 A chain; ATPase IV subunit"
                     /codon_start=1
                     /transl_table=11
                     /product="ATP synthase CF0 A subunit"
                     /label="atpI CDS"
     gene            complement(14641..15384)
                     /gene="atpI"
                     /label="atpI gene"
     cds             complement(15593..16306)
                     /gene="rps2"
                     /note="30S ribosomal protein S2"
                     /codon_start=1
                     /transl_table=11
                     /product="ribosomal protein S2"
                     /label="rps2 CDS"
     gene            complement(15593..16306)
                     /gene="rps2"
                     /label="rps2 gene"
     cds             complement(16562..20728)
                     /gene="rpoC2"
                     /note="RNA polymerase beta'' chain; one of four subunits
                     of the minimal PEP RNA polymerase catalytic core"
                     /codon_start=1
                     /transl_table=11
                     /product="RNA polymerase beta'' subunit"
                     /label="rpoC2 CDS"
     gene            complement(16562..20728)
                     /gene="rpoC2"
                     /label="rpoC2 gene"
     cds             join(complement(23247..23678),complement(20908..22524))
                     /gene="rpoC1"
                     /note="RNA polymerase beta' chain"
                     /codon_start=1
                     /transl_table=11
                     /product="RNA polymerase beta' subunit"
                     /label="rpoC1 CDS"
     gene            complement(20908..23678)
                     /gene="rpoC1"
                     /label="rpoC1 gene"
     intron          complement(22525..23246)
                     /gene="rpoC1"
                     /NCBI_Key_Feature="intron"
                     /label="rpoC1 intron"
     cds             complement(23705..26917)
                     /gene="rpoB"
                     /note="RNA polymerase beta chain; one of four subunits of
                     the minimal PEP RNA polymerase catalytic core"
                     /codon_start=1
                     /transl_table=11
                     /product="RNA polymerase beta subunit"
                     /label="rpoB CDS"
     gene            complement(23705..26917)
                     /gene="rpoB"
                     /label="rpoB gene"
     trna            28325..28395
                     /gene="trnC"
                     /product="tRNA-Cys"
                     /label="trnC tRNA"
     gene            28325..28395
                     /gene="trnC"
                     /label="trnC gene"
     cds             29272..29361
                     /gene="petN"
                     /gene_synonym="ycf6"
                     /note="cytochrome b6/f complex subunit N"
                     /codon_start=1
                     /transl_table=11
                     /product="cytochrome b6/f complex subunit VIII"
                     /label="petN CDS"
     gene            29272..29361
                     /gene="petN"
                     /gene_synonym="ycf6"
                     /label="petN gene"
     cds             complement(29711..29815)
                     /gene="psbM"
                     /codon_start=1
                     /transl_table=11
                     /product="photosystem II protein M"
                     /label="psbM CDS"
     gene            complement(29711..29815)
                     /gene="psbM"
                     /label="psbM gene"
     trna            complement(30531..30604)
                     /gene="trnD"
                     /product="tRNA-Asp"
                     /label="trnD tRNA"
     gene            complement(30531..30604)
                     /gene="trnD"
                     /label="trnD gene"
     trna            complement(31059..31142)
                     /gene="trnY"
                     /product="tRNA-Tyr"
                     /label="trnY tRNA"
     gene            complement(31059..31142)
                     /gene="trnY"
                     /label="trnY gene"
     trna            complement(31202..31274)
                     /gene="trnE"
                     /product="tRNA-Glu"
                     /label="trnE tRNA"
     gene            complement(31202..31274)
                     /gene="trnE"
                     /label="trnE gene"
     tRNA            32245..32316
                     /gene="trnT"
                     /product="tRNA-Thr"
                     /label="trnT tRNA"
     gene            32245..32316
                     /gene="trnT"
                     /label="trnT gene"
     cds             33525..34586
                     /gene="psbD"
                     /codon_start=1
                     /transl_table=11
                     /product="photosystem II protein D2"
                     /label="psbD CDS"
     gene            33525..34586
                     /gene="psbD"
                     /label="psbD gene"
     cds             34534..35955
                     /gene="psbC"
                     /note="CP43; PSII 43 kDa protein"
                     /codon_start=1
                     /transl_table=11
                     /product="photosystem II 44 kDa protein"
                     /label="psbC CDS"
     gene            34534..35955
                     /gene="psbC"
                     /label="psbC gene"
     trna            36226..36883
                     /gene="trnS"
                     /product="tRNA-Ser"
                     /label="trnS tRNA"
     gene            36226..36883
                     /gene="trnS"
                     /label="trnS gene"
     cds             36695..36883
                     /gene="psbZ"
                     /note="YCF9; photosystem II reaction center Z protein"
                     /codon_start=1
                     /transl_table=11
                     /product="photosystem II protein Z"
                     /label="psbZ CDS"
     gene            36695..36883
                     /gene="psbZ"
                     /label="psbZ gene"
     trna            37386..37456
                     /gene="trnG"
                     /product="tRNA-Gly"
                     /label="trnG tRNA"
     gene            37386..37456
                     /gene="trnG"
                     /label="trnG gene"
     trna            complement(37624..37697)
                     /gene="trnfM"
                     /product="tRNA-Met"
                     /note="fMet"
                     /label="trnfM tRNA"
     gene            complement(37624..37697)
                     /gene="trnfM"
                     /label="trnfM gene"
     cds             complement(37866..38168)
                     /gene="rps14"
                     /note="30S ribosomal protein S14"
                     /codon_start=1
                     /transl_table=11
                     /product="ribosomal protein S14"
                     /label="rps14 CDS"
     gene            complement(37866..38168)
                     /gene="rps14"
                     /label="rps14 gene"
     cds             complement(38276..40480)
                     /gene="psaB"
                     /note="PSI P700 apoprotein A2; PsaB"
                     /codon_start=1
                     /transl_table=11
                     /product="photosystem I P700 chlorophyll a apoprotein A2"
                     /label="psaB CDS"
     gene            complement(38276..40480)
                     /gene="psaB"
                     /label="psaB gene"
     cds             complement(40506..42758)
                     /gene="psaA"
                     /note="PSI P700 apoprotein A1; PsaA"
                     /codon_start=1
                     /transl_table=11
                     /product="photosystem I P700 chlorophyll a apoprotein A1"
                     /label="psaA CDS"
     gene            complement(40506..42758)
                     /gene="psaA"
                     /label="psaA gene"
     cds             join(complement(45288..45413),complement(44323..44550),
                     complement(43366..43518))
                     /gene="ycf3"
                     /codon_start=1
                     /transl_table=11
                     /product="photosystem I assembly protein Ycf3"
                     /label="ycf3 CDS"
     gene            complement(43366..45413)
                     /gene="ycf3"
                     /label="ycf3 gene"
     intron          complement(43519..44322)
                     /gene="ycf3"
                     /NCBI_Key_Feature="intron"
                     /label="ycf3 intron 2"
     intron          complement(44551..45287)
                     /gene="ycf3"
                     /NCBI_Key_Feature="intron"
                     /label="ycf3 intron 1"
     trna            45637..45723
                     /gene="trnS"
                     /product="tRNA-Ser"
                     /label="trnS tRNA"
     gene            45637..45723
                     /gene="trnS"
                     /label="trnS gene"
     cds             complement(45951..46556)
                     /gene="rps4"
                     /codon_start=1
                     /transl_table=11
                     /product="ribosomal protein S4"
                     /label="rps4 CDS"
     gene            complement(45951..46556)
                     /gene="rps4"
                     /label="rps4 gene"
     tRNA            complement(46976..47048)
                     /product="tRNA-Thr"
                     /label="tRNA-Thr"
     gene            complement(46976..47048)
                     /label="gene"
     trna            join(47874..47908,48329..48378)
                     /gene="trnL"
                     /product="tRNA-Leu"
                     /label="trnL tRNA"
     gene            47874..48378
                     /gene="trnL"
                     /label="trnL gene"
     intron          47909..48328
                     /gene="trnL"
                     /NCBI_Key_Feature="intron"
                     /modified_by="User"
                     /label="trnL intron"
     trna            48665..48737
                     /gene="trnF"
                     /product="tRNA-Phe"
                     /label="trnF tRNA"
     gene            48665..48737
                     /gene="trnF"
                     /label="trnF gene"
     cds             complement(49603..50079)
                     /gene="ndhJ"
                     /note="NADH dehydrogenase 30 kDa subunit"
                     /codon_start=1
                     /transl_table=11
                     /product="NADH dehydrogenase subunit J"
                     /label="ndhJ CDS"
     gene            complement(49603..50079)
                     /gene="ndhJ"
                     /label="ndhJ gene"
     cds             complement(50229..50909)
                     /gene="ndhK"
                     /note="NADH dehydrogenase 27 kDa subunit"
                     /codon_start=1
                     /transl_table=11
                     /product="NADH dehydrogenase subunit K"
                     /label="ndhK CDS"
     gene            complement(50229..50909)
                     /gene="ndhK"
                     /label="ndhK gene"
     cds             complement(50965..51327)
                     /gene="ndhC"
                     /gene_synonym="ndh3"
                     /codon_start=1
                     /transl_table=11
                     /product="NADH dehydrogenase subunit 3"
                     /label="ndhC CDS"
     gene            complement(50965..51327)
                     /gene="ndhC"
                     /gene_synonym="ndh3"
                     /label="ndhC gene"
     trna            join(complement(52763..52801),complement(52112..52146))
                     /gene="trnV"
                     /product="tRNA-Val"
                     /label="trnV tRNA"
     gene            complement(52112..52801)
                     /gene="trnV"
                     /label="trnV gene"
     intron          complement(52147..52762)
                     /gene="trnV"
                     /NCBI_Key_Feature="intron"
                     /label="trnV intron"
     trna            53002..53074
                     /gene="trnM"
                     /product="tRNA-Met"
                     /label="trnM tRNA"
     gene            53002..53074
                     /gene="trnM"
                     /label="trnM gene"
     cds             complement(53248..53670)
                     /gene="atpE"
                     /note="ATP synthase epsilon chain"
                     /codon_start=1
                     /transl_table=11
                     /product="ATP synthase CF1 epsilon subunit"
                     /label="atpE CDS"
     gene            complement(53248..53670)
                     /gene="atpE"
                     /label="atpE gene"
     cds             complement(53667..55163)
                     /gene="atpB"
                     /note="ATPase beta chain"
                     /codon_start=1
                     /transl_table=11
                     /product="ATP synthase CF1 beta subunit"
                     /label="atpB CDS"
     gene            complement(53667..55163)
                     /gene="atpB"
                     /label="atpB gene"
     cds             55970..57397
                     /gene="rbcL"
                     /note="RuBisCO large subunit"
                     /codon_start=1
                     /transl_table=11
                     /product="ribulose-1,5-bisphosphate carboxylase/oxygenase
                     large subunit"
                     /label="rbcL CDS"
     gene            55970..57397
                     /gene="rbcL"
                     /label="rbcL gene"
     cds             57985..59451
                     /gene="accD"
                     /codon_start=1
                     /transl_table=11
                     /product="acetyl-CoA carboxylase beta subunit"
                     /label="accD CDS"
     gene            57985..59451
                     /gene="accD"
                     /label="accD gene"
     cds             60304..60417
                     /gene="psaI"
                     /codon_start=1
                     /transl_table=11
                     /product="photosystem I subunit VIII"
                     /label="psaI CDS"
     gene            60304..60417
                     /gene="psaI"
                     /label="psaI gene"
     cds             60847..61401
                     /gene="ycf4"
                     /codon_start=1
                     /transl_table=11
                     /product="photosystem I assembly protein Ycf4"
                     /label="ycf4 CDS"
     gene            60847..61401
                     /gene="ycf4"
                     /label="ycf4 gene"
     cds             61786..62475
                     /gene="cemA"
                     /gene_synonym="ycf10"
                     /note="heme-binding protein"
                     /codon_start=1
                     /transl_table=11
                     /product="envelope membrane protein"
                     /label="cemA CDS"
     gene            61786..62475
                     /gene="cemA"
                     /gene_synonym="ycf10"
                     /label="cemA gene"
     cds             62677..63651
                     /gene="petA"
                     /note="apocytochrome f precursor; component of cytochrome
                     b6/f complex"
                     /codon_start=1
                     /transl_table=11
                     /product="cytochrome f"
                     /label="petA CDS"
     gene            62677..63651
                     /gene="petA"
                     /label="petA gene"
     cds             complement(64565..64687)
                     /gene="psbJ"
                     /note="photosystem II reaction center subunit X"
                     /codon_start=1
                     /transl_table=11
                     /product="photosystem II protein J"
                     /label="psbJ CDS"
     gene            complement(64565..64687)
                     /gene="psbJ"
                     /label="psbJ gene"
     cds             complement(64846..64962)
                     /gene="psbL"
                     /note="PSII reaction center subunit XII"
                     /codon_start=1
                     /transl_table=11
                     /product="photosystem II protein L"
                     /label="psbL CDS"
     gene            complement(64846..64962)
                     /gene="psbL"
                     /label="psbL gene"
     cds             complement(64985..65104)
                     /gene="psbF"
                     /note="photosystem II reaction center subunit VI"
                     /codon_start=1
                     /transl_table=11
                     /product="photosystem II protein VI"
                     /label="psbF CDS"
     gene            complement(64985..65104)
                     /gene="psbF"
                     /label="psbF gene"
     cds             complement(65120..65371)
                     /gene="psbE"
                     /note="cytochrome b559 alpha subunit"
                     /codon_start=1
                     /transl_table=11
                     /product="photosystem II protein V"
                     /label="psbE CDS"
     gene            complement(65120..65371)
                     /gene="psbE"
                     /label="psbE gene"
     cds             66510..66605
                     /gene="petL"
                     /note="ORF31"
                     /codon_start=1
                     /transl_table=11
                     /product="cytochrome b6/f complex subunit VI"
                     /label="petL CDS"
     gene            66510..66605
                     /gene="petL"
                     /label="petL gene"
     cds             66792..66905
                     /gene="petG"
                     /note="cytochrome B6-F complex subunit 5; required for
                     theeither the stability or assembly of the cytochrome
                     b6/fcomplex"
                     /codon_start=1
                     /transl_table=11
                     /product="cytochrome b6/f complex subunit V"
                     /label="petG CDS"
     gene            66792..66905
                     /gene="petG"
                     /label="petG gene"
     trna            complement(67046..67119)
                     /gene="trnW"
                     /product="tRNA-Trp"
                     /label="trnW tRNA"
     gene            complement(67046..67119)
                     /gene="trnW"
                     /label="trnW gene"
     trna            complement(67327..67400)
                     /gene="trnP"
                     /product="tRNA-Pro"
                     /label="trnP tRNA"
     gene            complement(67327..67400)
                     /gene="trnP"
                     /label="trnP gene"
     cds             67864..67998
                     /gene="psaJ"
                     /codon_start=1
                     /transl_table=11
                     /product="photosystem I subunit IX"
                     /label="psaJ CDS"
     gene            67864..67998
                     /gene="psaJ"
                     /label="psaJ gene"
     cds             68536..68736
                     /gene="rpl33"
                     /codon_start=1
                     /transl_table=11
                     /product="ribosomal protein L33"
                     /label="rpl33 CDS"
     gene            68536..68736
                     /gene="rpl33"
                     /label="rpl33 gene"
     cds             68952..69257
                     /gene="rps18"
                     /note="30S ribosomal protein S18"
                     /codon_start=1
                     /transl_table=11
                     /product="ribosomal protein S18"
                     /label="rps18 CDS"
     gene            68952..69257
                     /gene="rps18"
                     /label="rps18 gene"
     cds             complement(69584..69943)
                     /gene="rpl20"
                     /note="50S ribosomal protein L20"
                     /codon_start=1
                     /transl_table=11
                     /product="ribosomal protein L20"
                     /label="rpl20 CDS"
     gene            complement(69584..69943)
                     /gene="rpl20"
                     /label="rpl20 gene"
     CDS             join(complement(70769..70882),141750..141981,
                     142522..142547)
                     /gene="rps12"
                     /note="trans-spliced"
                     /codon_start=1
                     /transl_table=11
                     /product="ribosomal protein S12"
                     /label="rps12 CDS"
     CDS             join(complement(70769..70882),complement(99636..99867),
                     complement(99070..99095))
                     /gene="rps12"
                     /codon_start=1
                     /transl_table=11
                     /product="ribosomal protein S12"
                     /label="rps12 CDS"
     gene            join(complement(70769..70882),141750..142547)
                     /gene="rps12"
                     /label="rps12 gene"
     gene            join(complement(70769..70882),complement(99070..99867))
                     /gene="rps12"
                     /label="rps12 gene"
     cds             join(complement(73209..73279),complement(71968..72259),
                     complement(71095..71322))
                     /gene="clpP"
                     /codon_start=1
                     /transl_table=11
                     /product="ATP-dependent Clp protease proteolytic subunit"
                     /label="clpP CDS"
     gene            complement(71095..73279)
                     /gene="clpP"
                     /label="clpP gene"
     intron          complement(71323..71967)
                     /gene="clpP"
                     /NCBI_Key_Feature="intron"
                     /label="clpP intron 2"
     intron          complement(72260..73208)
                     /gene="clpP"
                     /NCBI_Key_Feature="intron"
                     /label="clpP intron 1"
     cds             73688..75214
                     /gene="psbB"
                     /note="PSII 47 kDa protein; photosystem II P680
                     chlorophyll A apoprotein"
                     /codon_start=1
                     /transl_table=11
                     /product="photosystem II 47 kDa protein"
                     /label="psbB CDS"
     gene            73688..75214
                     /gene="psbB"
                     /label="psbB gene"
     cds             75414..75521
                     /gene="psbT"
                     /codon_start=1
                     /transl_table=11
                     /product="photosystem II protein T"
                     /label="psbT CDS"
     gene            75414..75521
                     /gene="psbT"
                     /label="psbT gene"
     cds             complement(75594..75725)
                     /gene="psbN"
                     /note="photosystem II reaction center N protein"
                     /codon_start=1
                     /transl_table=11
                     /product="photosystem II protein N"
                     /label="psbN CDS"
     gene            complement(75594..75725)
                     /gene="psbN"
                     /label="psbN gene"
     cds             75834..76055
                     /gene="psbH"
                     /note="photosystem II phosphoprotein; photosystem II
                     reaction center protein H"
                     /codon_start=1
                     /transl_table=11
                     /product="photosystem II protein H"
                     /label="psbH CDS"
     gene            75834..76055
                     /gene="psbH"
                     /label="psbH gene"
     CDS             join(76191..76196,76959..77600)
                     /gene="petB"
                     /codon_start=1
                     /transl_table=11
                     /product="cytochrome b6"
                     /label="petB CDS"
     gene            76191..77600
                     /gene="petB"
                     /label="petB gene"
     intron          76197..76958
                     /gene="petB"
                     /NCBI_Key_Feature="intron"
                     /label="petB intron"
     CDS             join(77796..77803,78621..79095)
                     /gene="petD"
                     /note="cytochrome b6/f complex subunit 4"
                     /codon_start=1
                     /transl_table=11
                     /product="cytochrome b6/f complex subunit IV"
                     /label="petD CDS"
     gene            77796..79095
                     /gene="petD"
                     /label="petD gene"
     intron          77804..78620
                     /gene="petD"
                     /NCBI_Key_Feature="intron"
                     /label="petD intron"
     cds             complement(79325..80338)
                     /gene="rpoA"
                     /note="RNA polymerase alpha chain"
                     /codon_start=1
                     /transl_table=11
                     /product="RNA polymerase alpha subunit"
                     /label="rpoA CDS"
     gene            complement(79325..80338)
                     /gene="rpoA"
                     /label="rpoA gene"
     cds             complement(80413..80829)
                     /gene="rps11"
                     /note="30S ribosomal protein S11"
                     /codon_start=1
                     /transl_table=11
                     /product="ribosomal protein S11"
                     /label="rps11 CDS"
     gene            complement(80413..80829)
                     /gene="rps11"
                     /label="rps11 gene"
     cds             complement(80961..81074)
                     /gene="rpl36"
                     /gene_synonym="secX"
                     /note="50S ribosomal protein L36"
                     /codon_start=1
                     /transl_table=11
                     /product="ribosomal protein L36"
                     /label="rpl36 CDS"
     gene            complement(80961..81074)
                     /gene="rpl36"
                     /gene_synonym="secX"
                     /label="rpl36 gene"
     cds             complement(81353..81757)
                     /gene="rps8"
                     /note="30S ribosomal protein S8"
                     /codon_start=1
                     /transl_table=11
                     /product="ribosomal protein S8"
                     /label="rps8 CDS"
     gene            complement(81353..81757)
                     /gene="rps8"
                     /label="rps8 gene"
     cds             complement(82043..82411)
                     /gene="rpl14"
                     /note="50S ribosomal protein L14"
                     /codon_start=1
                     /transl_table=11
                     /product="ribosomal protein L14"
                     /label="rpl14 CDS"
     gene            complement(82043..82411)
                     /gene="rpl14"
                     /label="rpl14 gene"
     CDS             join(complement(83959..83967),complement(82552..82950))
                     /gene="rpl16"
                     /codon_start=1
                     /transl_table=11
                     /product="ribosomal protein L16"
                     /label="rpl16 CDS"
     gene            complement(82552..83967)
                     /gene="rpl16"
                     /label="rpl16 gene"
     intron          complement(82951..83958)
                     /gene="rpl16"
                     /NCBI_Key_Feature="intron"
                     /label="rpl16 intron"
     cds             complement(84153..84803)
                     /gene="rps3"
                     /note="30S ribosomal protein S3"
                     /codon_start=1
                     /transl_table=11
                     /product="ribosomal protein S3"
                     /label="rps3 CDS"
     gene            complement(84153..84803)
                     /gene="rps3"
                     /label="rps3 gene"
     cds             complement(84788..85282)
                     /gene="rpl22"
                     /codon_start=1
                     /transl_table=11
                     /product="ribosomal protein L22"
                     /label="rpl22 CDS"
     gene            complement(84788..85282)
                     /gene="rpl22"
                     /label="rpl22 gene"
     cds             complement(85372..85650)
                     /gene="rps19"
                     /note="30S ribosomal protein S19"
                     /codon_start=1
                     /transl_table=11
                     /product="ribosomal protein S19"
                     /label="rps19 CDS"
     gene            complement(85372..85650)
                     /gene="rps19"
                     /label="rps19 gene"
     misc_feature    85571..85572
                     /value="junction LSC-IRA (JLA)"
                     /NCBI_Key_Feature="misc_feature"
                     /note="junction LSC-IRA (JLA)"
                     /label="junction LSC-IRA"
     repeat_region   85572..112304
                     /note="inverted repeat A (IRA)"
                     /rpt_type="inverted"
                     /label="inverted repeat A (IRA)"
     cds             join(complement(86807..87196),complement(85709..86143))
                     /gene="rpl2"
                     /note="50S ribosomal protein L2"
                     /codon_start=1
                     /transl_table=11
                     /product="ribosomal protein L2"
                     /label="rpl2 CDS"
     gene            complement(85709..87196)
                     /gene="rpl2"
                     /label="rpl2 gene"
     intron          complement(86144..86806)
                     /gene="rpl2"
                     /NCBI_Key_Feature="intron"
                     /label="rpl2 intron"
     cds             complement(87206..87505)
                     /gene="rpl23"
                     /note="50S ribosomal protein L23"
                     /codon_start=1
                     /transl_table=11
                     /product="ribosomal protein L23"
                     /label="rpl23 CDS"
     gene            complement(87206..87505)
                     /gene="rpl23"
                     /label="rpl23 gene"
     trna            complement(87675..87748)
                     /gene="trnI"
                     /product="tRNA-Ile"
                     /note
                     /label="trnI tRNA"
     gene            complement(87675..87748)
                     /gene="trnI"
                     /label="trnI gene"
     cds             87837..94718
                     /gene="ycf2"
                     /note="hypothetical protein RF2"
                     /codon_start=1
                     /transl_table=11
                     /product="Ycf2"
                     /label="ycf2 CDS"
     gene            87837..94718
                     /gene="ycf2"
                     /label="ycf2 gene"
     trna            complement(95354..95434)
                     /gene="trnL"
                     /product="tRNA-Leu"
                     /label="trnL tRNA"
     gene            complement(95354..95434)
                     /gene="trnL"
                     /label="trnL gene"
     cds             join(complement(97445..98224),complement(96006..96761))
                     /gene="ndhB"
                     /gene_synonym="ndh2"
                     /codon_start=1
                     /transl_table=11
                     /product="NADH dehydrogenase subunit 2"
                     /label="ndhB CDS"
     gene            complement(96006..98224)
                     /gene="ndhB"
                     /gene_synonym="ndh2"
                     /label="ndhB gene"
     intron          complement(96762..97444)
                     /gene="ndhB"
                     /NCBI_Key_Feature="intron"
                     /label="ndhB intron"
     cds             complement(98549..99016)
                     /gene="rps7"
                     /note="30S ribosomal protein S7"
                     /codon_start=1
                     /transl_table=11
                     /product="ribosomal protein S7"
                     /label="rps7 CDS"
     gene            complement(98549..99016)
                     /gene="rps7"
                     /label="rps7 gene"
     intron          complement(99096..99635)
                     /gene="rps12"
                     /NCBI_Key_Feature="intron"
                     /label="rps12 intron"
     trna            101743..101814
                     /gene="trnV"
                     /product="tRNA-Val"
                     /label="trnV tRNA"
     gene            101743..101814
                     /gene="trnV"
                     /label="trnV gene"
     rrna            102034..103524
                     /gene="rrn16S"
                     /product="16S ribosomal RNA"
                     /label="rrn16S rRNA"
     gene            102034..103524
                     /gene="rrn16S"
                     /label="rrn16S gene"
     trna            join(103827..103863,104710..104744)
                     /gene="trnI"
                     /product="tRNA-Ile"
                     /label="trnI tRNA"
     gene            103827..104744
                     /gene="trnI"
                     /label="trnI gene"
     intron          103864..104709
                     /gene="trnI"
                     /NCBI_Key_Feature="intron"
                     /created_by="User"
                     /label="trnI intron"
     trna            join(104814..104851,105653..105687)
                     /gene="trnA"
                     /product="tRNA-Ala"
                     /label="trnA"
     gene            104814..105687
                     /gene="trnA"
                     /label="trnA gene"
     intron          104852..105652
                     /gene="trnA"
                     /NCBI_Key_Feature="intron"
                     /modified_by="User"
                     /label="trnA intron"
     rrna            105844..108653
                     /gene="rrn23S"
                     /product="23S ribosomal RNA"
                     /label="rrn23S rRNA"
     gene            105844..108653
                     /gene="rrn23S"
                     /label="rrn23S gene"
     rrna            108755..108857
                     /gene="rrn4.5S"
                     /product="4.5S ribosomal RNA"
                     /label="rrn4.5S rRNA"
     gene            108755..108857
                     /gene="rrn4.5S"
                     /label="rrn4.5S gene"
     rRNA            109088..109208
                     /gene="rrn5S"
                     /product="5S ribosomal RNA"
                     /label="rrn5S rRNA"
     gene            109088..109208
                     /gene="rrn5S"
                     /NCBI_Key_Feature="gene"
                     /label="rrn5S gene"
     trna            109457..109530
                     /gene="trnR"
                     /product="tRNA-Arg"
                     /label="trnR tRNA"
     gene            109457..109530
                     /gene="trnR"
                     /label="trnR gene"
     trna            complement(110103..110174)
                     /gene="trnN"
                     /product="tRNA-Asn"
                     /label="trnN tRNA"
     gene            complement(110103..110174)
                     /gene="trnN"
                     /label="trnN gene"
     cds             110483..112369
                     /gene="ycf1"
                     /codon_start=1
                     /transl_table=11
                     /product="hypothetical protein"
                     /label="ycf1 CDS"
     gene            110483..112369
                     /gene="ycf1"
                     /label="ycf1 gene"
     cds             complement(112275..114494)
                     /gene="ndhF"
                     /gene_synonym="ndh5"
                     /codon_start=1
                     /transl_table=11
                     /product="NADH dehydrogenase subunit 5"
                     /label="ndhF CDS"
     gene            complement(112275..114494)
                     /gene="ndhF"
                     /gene_synonym="ndh5"
                     /label="ndhF gene"
     misc_feature    112304..112305
                     /note="junction IRA-SSC (JAS)"
                     /label="junction IRA-SSC"
     misc_feature    112305..129312
                     /note="small single copy region (SSC)"
                     /label="small single copy region (SSC)"
     cds             115371..115547
                     /gene="rpl32"
                     /codon_start=1
                     /transl_table=11
                     /product="ribosomal protein L32"
                     /label="rpl32 CDS"
     gene            115371..115547
                     /gene="rpl32"
                     /label="rpl32 gene"
     trna            115815..115894
                     /gene="trnL"
                     /product="tRNA-Leu"
                     /label="trnL tRNA"
     gene            115815..115894
                     /gene="trnL"
                     /label="trnL gene"
     cds             116023..116976
                     /gene="ccsA"
                     /gene_synonym="ycf5"
                     /codon_start=1
                     /transl_table=11
                     /product="cytochrome c biogenesis protein"
                     /label="ccsA CDS"
     gene            116023..116976
                     /gene="ccsA"
                     /gene_synonym="ycf5"
                     /label="ccsA gene"
     CDS             complement(117293..118795)
                     /gene="ndhD"
                     /gene_synonym="ndh4"
                     /exception="RNA editing"
                     /codon_start=1
                     /transl_table=11
                     /product="NADH dehydrogenase subunit 4"
                     /translation="MNYFPWLTIIVVLPILAGSLIFFLPHRGNKVIRWYTIFISIFEL
                     LLTTYTFCYHFQLTDPLNQLAEDYKWINFFDFDWRLGIDGLSIGTILLTGFITTLATL
                     AAWPVTRDSRLFHFLMLAMYSGQIGSFSSHDLLLFFLMWEFELIPVYLLLLIWGGRKR
                     LYSATKFILYTAGGSIFLLIGIFGIGLYGSNEPTLNYEILANQSYPVALELLFYTGFF
                     IAFAVKLPIIPLHTWLPDTHGEAHSSTCMLLAGILLKMGAYGLVRINMQLFPHAHSLF
                     SPWLIILGAIQIIYAASTSPGQRNLKKRIAYSSVSHMGFIIIGIGAITDTGLNGALLQ
                     MISHGFIGAALFFLAGMTYDRIRLVYLDKMGGLAILLPKIFTLFSILSMASLALPGMS
                     GFVAELIVFFGIITSQQYFLIPKILITFLMAIGMILTPIYLLSMLRQMFYGYKILNAQ
                     NSYFFDSGPRELFISISILLPIIGIGIYPDFILSLSVEKVETIISTYFYR"
                     /label="ndhD CDS"
     gene            complement(117293..118795)
                     /gene="ndhD"
                     /gene_synonym="ndh4"
                     /label="ndhD gene"
     cds             complement(118935..119180)
                     /gene="psaC"
                     /note="9 kDa protein; photosystem I iron-sulfur center"
                     /codon_start=1
                     /transl_table=11
                     /product="photosystem I subunit VII"
                     /label="psaC CDS"
     gene            complement(118935..119180)
                     /gene="psaC"
                     /label="psaC gene"
     cds             complement(119417..119722)
                     /gene="ndhE"
                     /gene_synonym="ndh4L"
                     /codon_start=1
                     /transl_table=11
                     /product="NADH dehydrogenase subunit 4L"
                     /label="ndhE CDS"
     gene            complement(119417..119722)
                     /gene="ndhE"
                     /gene_synonym="ndh4L"
                     /label="ndhE gene"
     cds             complement(119955..120485)
                     /gene="ndhG"
                     /codon_start=1
                     /transl_table=11
                     /product="NADH dehydrogenase subunit 6"
                     /label="ndhG CDS"
     gene            complement(119955..120485)
                     /gene="ndhG"
                     /label="ndhG gene"
     cds             complement(120923..121417)
                     /gene="ndhI"
                     /gene_synonym="frxB"
                     /note="NADH dehydrogenase 18 kDa subunit"
                     /codon_start=1
                     /transl_table=11
                     /product="NADH dehydrogenase subunit I"
                     /label="ndhI CDS"
     gene            complement(120923..121417)
                     /gene="ndhI"
                     /gene_synonym="frxB"
                     /label="ndhI gene"
     cds             join(complement(123074..123626),
                     complement(121514..122052))
                     /gene="ndhA"
                     /gene_synonym="ndh1"
                     /codon_start=1
                     /transl_table=11
                     /product="NADH dehydrogenase subunit 1"
                     /label="ndhA CDS"
     gene            complement(121514..123626)
                     /gene="ndhA"
                     /gene_synonym="ndh1"
                     /label="ndhA gene"
     intron          complement(122053..123073)
                     /gene="ndhA"
                     /NCBI_Key_Feature="intron"
                     /label="ndhA intron"
     cds             complement(123628..124809)
                     /gene="ndhH"
                     /note="NADH dehydrogenase 49 kDa subunit"
                     /codon_start=1
                     /transl_table=11
                     /product="NADH dehydrogenase subunit 7"
                     /label="ndhH CDS"
     gene            complement(123628..124809)
                     /gene="ndhH"
                     /label="ndhH gene"
     cds             complement(124932..125195)
                     /gene="rps15"
                     /codon_start=1
                     /transl_table=11
                     /product="ribosomal protein S15"
                     /label="rps15 CDS"
     gene            complement(124932..125195)
                     /gene="rps15"
                     /label="rps15 gene"
     CDS             complement(125525..131137)
                     /gene="ycf1"
                     /codon_start=1
                     /transl_table=11
                     /product="Ycf1"
                     /label="ycf1 CDS"
     gene            complement(125525..131137)
                     /gene="ycf1"
                     /label="ycf1 gene"
     misc_feature    129312..129313
                     /note="junction SSC-IRB (JSA)"
                     /label="junction SSC-IRB"
     repeat_region   129313..156045
                     /note="inverted repeat B (IRB)"
                     /rpt_type="inverted"
                     /modified_by="User"
                     /label="inverted repeat B (IRB)"
     trna            131443..131514
                     /gene="trnN"
                     /product="tRNA-Asn"
                     /label="trnN tRNA"
     gene            131443..131514
                     /gene="trnN"
                     /label="trnN gene"
     trna            complement(132087..132160)
                     /gene="trnR"
                     /product="tRNA-Arg"
                     /label="trnR tRNA"
     gene            complement(132087..132160)
                     /gene="trnR"
                     /label="trnR gene"
     rRNA            complement(132409..132529)
                     /gene="rrn5S"
                     /product="5S ribosomal RNA"
                     /modified_by="User"
                     /label="rrn5S rRNA"
     gene            complement(132409..132529)
                     /gene="rrn5S"
                     /label="rrn5S gene"
     rrna            complement(132760..132862)
                     /gene="rrn4.5S"
                     /product="4.5S ribosomal RNA"
                     /label="rrn4.5S rRNA"
     gene            complement(132760..132862)
                     /gene="rrn4.5S"
                     /label="rrn4.5S gene"
     rrna            complement(132964..135773)
                     /gene="rrn23S"
                     /product="23S ribosomal RNA"
                     /label="rrn23S rRNA"
     gene            complement(132964..135773)
                     /gene="rrn23S"
                     /label="rrn23S gene"
     trna            join(complement(136766..136803),
                     complement(135930..135964))
                     /gene="trnA"
                     /product="tRNA-Ala"
                     /label="trnA"
     gene            complement(135930..136803)
                     /gene="trnA"
                     /label="trnA gene"
     intron          complement(135965..136765)
                     /gene="trnA"
                     /NCBI_Key_Feature="intron"
                     /created_by="User"
                     /label="trnA intron"
     trna            join(complement(137754..137790),
                     complement(136873..136907))
                     /gene="trnI"
                     /product="tRNA-Ile"
                     /label="trnI tRNA"
     gene            complement(136873..137790)
                     /gene="trnI"
                     /label="trnI gene"
     intron          complement(136908..137753)
                     /gene="trnI"
                     /NCBI_Key_Feature="intron"
                     /label="trnI intron"
     rrna            complement(138093..139583)
                     /gene="rrn16S"
                     /product="16S ribosomal RNA"
                     /label="rrn16S rRNA"
     gene            complement(138093..139583)
                     /gene="rrn16S"
                     /label="rrn16S gene"
     trna            complement(139803..139874)
                     /gene="trnV"
                     /product="tRNA-Val"
                     /label="trnV tRNA"
     gene            complement(139803..139874)
                     /gene="trnV"
                     /label="trnV gene"
     intron          141982..142521
                     /gene="rps12"
                     /label="rps12 intron"
     cds             142601..143068
                     /gene="rps7"
                     /note="30S ribosomal protein S7"
                     /codon_start=1
                     /transl_table=11
                     /product="ribosomal protein S7"
                     /label="rps7 CDS"
     gene            142601..143068
                     /gene="rps7"
                     /label="rps7 gene"
     cds             join(143393..144172,144856..145611)
                     /gene="ndhB"
                     /gene_synonym="ndh2"
                     /codon_start=1
                     /transl_table=11
                     /product="NADH dehydrogenase subunit 2"
                     /label="ndhB CDS"
     gene            143393..145611
                     /gene="ndhB"
                     /gene_synonym="ndh2"
                     /label="ndhB gene"
     intron          144173..144855
                     /gene="ndhB"
                     /NCBI_Key_Feature="intron"
                     /label="ndhB intron"
     trna            146183..146263
                     /gene="trnL"
                     /product="tRNA-Leu"
                     /label="trnL tRNA"
     gene            146183..146263
                     /gene="trnL"
                     /label="trnL gene"
     cds             complement(146899..153780)
                     /gene="ycf2"
                     /note="hypothetical protein RF2"
                     /codon_start=1
                     /transl_table=11
                     /product="Ycf2"
                     /label="ycf2 CDS"
     gene            complement(146899..153780)
                     /gene="ycf2"
                     /label="ycf2 gene"
     trna            153869..153942
                     /gene="trnI"
                     /product="tRNA-Ile"
                     /note
                     /label="trnI tRNA"
     gene            153869..153942
                     /gene="trnI"
                     /label="trnI gene"
     cds             154112..154411
                     /gene="rpl23"
                     /note="50S ribosomal protein L23"
                     /codon_start=1
                     /transl_table=11
                     /product="ribosomal protein L23"
                     /label="rpl23 CDS"
     gene            154112..154411
                     /gene="rpl23"
                     /label="rpl23 gene"
     cds             join(154421..154810,155474..155908)
                     /gene="rpl2"
                     /note="50S ribosomal protein L2"
                     /codon_start=1
                     /transl_table=11
                     /product="ribosomal protein L2"
                     /label="rpl2 CDS"
     gene            154421..155908
                     /gene="rpl2"
                     /label="rpl2 gene"
     intron          154811..155473
                     /gene="rpl2"
                     /NCBI_Key_Feature="intron"
                     /label="rpl2 intron"
ORIGIN      
        1 gcgaacgacg ggaattgaac ccgcgcatgg tgaattcaca atccactgcc ttgatccact
       61 tggctacatc cgcccctact tctcgtaagt aatagtatac tatttcatat attttcatat
      121 tttttttttg aaaactcttt ctatttagat tcaaaaatac tttaacttaa aaaataagga
      181 gcaataatca tttgattgat tttatcaata gactttgatt attgctccct attttttttt
      241 tcaaatcaaa aactcgtcta aattcagact aataaaaaag tcttatccat ttgtagatgg
      301 aacttcaaca gcagctaggt ctagagggaa attatgagca ttacgttcat gcataacttc
      361 cataccaagg ttagcgcggt taataatatc agcccaggta ttaattacac gaccttgact
      421 atcaactacg gattggttga aattaaaacc atttaaattg aaagccatgg tactaatacc
      481 taaagcagta aaccaaatac ctactacagg ccaagcagct aaaaagaaat gtaaagaacg
      541 agaattattg aaactagcgt attggaagat caatcggcca aaataaccat gagcagctac
      601 gatattataa gtttcttcct cttgaccaaa tctgtaacct tcattagcag attcattttc
      661 tgtggtttcc ctgatcaaac tagaggttac caaggaacca tgcatagcac tgaataggga
      721 gccgccgaat acaccagcta cacctaacat atgaaatggg tgcataagga tgttgtgctc
      781 agcctggaat acgatcatga agttgaaagt accggaaatt cctagaggca taccatcaga
      841 aaagcttcct tgaccgattg gatagatcaa gaaaactgca gtagcagctg caacaggagc
      901 tgaatatgca acagcaatcc aagggcgcat acccagacgg aaactaagtt cccactcacg
      961 acccatgtag caagctacac caagtaagaa gtgtagaaca attagctcat aaggaccacc
     1021 attatataac cattcatcaa cagatgccgc ttcccagatt gggtaaaaat gcaaacctat
     1081 agctgcagaa gtaggaataa tggcaccaga gataatgttg tttccgtaaa gtaaagatcc
     1141 agaaacgggt tcacgaatac catcaatatc cactggagga gcagcaatga aggcaataat
     1201 aaatacagaa gttgcggtca ataaggtagg gatcatcaaa acaccaaacc atccaatgta
     1261 aagacggttt tcggtgctgg ttatccagtt acagaagcga ccccataggc tttcgctttc
     1321 gcgtctctct aaaatagcag tcatggcaaa atcttggttt atttcatcat cagggactcc
     1381 caagcacacg aattctctag aaataaaata gataattgag ggcttgttat ttaacagtat
     1441 aacatgactt atatacccgt gtcaaccaat atctctattc accgatctct acctacagtc
     1501 ttatctatcg agaatcatta aatttttgat gtttgatgat ctaaatctaa ataaaggaaa
     1561 tgagttcaaa aaacaaaata aagctaatcc gaatctagag cattggaata ttcaaatggg
     1621 ttgcccggga ctcgaacccg gaactagtcg gatggagtag ataatttttt cttcaatagt
     1681 agggatatag gtaaaaaaaa aatccctccg caaaccgtgc ttgcattttt cattgcacac
     1741 agctttccct atgtatacat ctacaatcag atcaacattt tccgtagaca gggctctaag
     1801 aaaaatggaa tactcagtta atcgcaaccc ttagtcttcc ttcatgagca tttcatcaaa
     1861 atcatttaac gaaaattaag atttccatga tcttagaacc aattattttc aattcactag
     1921 atcattgatg gaagtaatat ccaaatacca aattcgcccc ctatataaac ttcctggggg
     1981 caaatcagtt cttgagaaga tcaaagaaag aacaatttct tccctcctaa ggctaatgaa
     2041 ttcttcgaat acttccgaac ctaatcgttt taagaaaaca cgactagtag ttttgtgttt
     2101 ccgagccaaa gttttaagac aagaaagtcg aagtatatat tttactcgat acaaagtctt
     2161 tgtttttgag gatccactgt gataatgaga aagatttctg catatacgaa gaaattggtc
     2221 gataatatca gaatcggatg aatcggccca ggccggctta ccaatgggat gtcctaatgg
     2281 gttacaaaat ttcgctttag acaatgaatc aatcattgga ataattgtaa ttcttgtttc
     2341 gagctttgtc atagtattat cgagtagaaa tgaattttct accatttgac tccgtacccc
     2401 tgaagaagtg attagtactc ttgaaagata acccaaaaag tcaagagact gcttccataa
     2461 ttgatttcta tcgatccttt caggttgaga ccacatagaa taatgatatt gccataaatg
     2521 aagaaaataa tatttccatt tattaatcag aataggcgta ttatttgaag aaagaattga
     2581 ttttccttga tatctaacat aatgtataaa aggatctttg cataacttca agatgtcctg
     2641 aaattcatta tgattatgaa taaatacttt gacaagattt tttctaaaaa aatatattcg
     2701 ttgaaaaaag aatccagaaa atgttgaatg gaaatgaaaa cattgattac gaagaaaaaa
     2761 aaagatggat tcgtattcac atatatgaaa attatatagg aacaagaaga atcttggatt
     2821 gatttttgaa agaaaccaat tctttgcaag aataaaccta ttccaattac aatactcata
     2881 gagaaagaaa cgtaagaaat gcaaagaaga ggcatccttc aaccagtaac gtagggtttg
     2941 caccaagatc tctagatgga tgtgataggg tattagtaca tttgacacag aatctaaatg
     3001 ggacaatttg tcctctaaaa aagaaaatat tgaatgaatt gatcgtaaat tacgaaattg
     3061 atctacctct ttcctttcta aggaaaatcg aaaagaaaat ggaatttcca cagtgactgc
     3121 aaatgcctcg gatagaattt gcgaatacaa attcttgttg taagcaaaaa acctattttg
     3181 tctagaatca gtatccaaaa taatcaaagg attctgttga tacattcgaa taattaaacg
     3241 tttaacaatt attgaactaa ttcttttgtc ataacccaca ttttctaacc aaatagatct
     3301 aattgatctc tttaaaccct gatgagcaag tgtataaata tactcctgaa aaaggagtgg
     3361 gtataggaag ttatgttgcc aagatctatt taggtctaaa tatccttgaa attgatccat
     3421 tggaaattgg atttgaatca aaagaaacag aaagtagtac atttattgat tataaaacga
     3481 tacataatgc gatgcagtca aaacaaagcg ttatagtaag aaaatactag atatctcgga
     3541 gacaggtaga ctcatcaaca gactctctat cctctctttc aatctaagta gtttatattt
     3601 gtttctagga taacaaaaca agatgggtta gaaatccttt atttttcaaa ccaatcgctc
     3661 ttttgatttt ggaaaatcga tatatttatc aatatgcttc ttcttctaca catttatata
     3721 caacccagaa taggacataa ctaataatta ggacttattt tatttgatta ataaaaacga
     3781 aaatatataa gatactctaa tcatgcactc aaggagaatt cttcccccgt actggacact
     3841 aatatatttt taacgtctaa ttagatcggg taatcattca aatttagaac aaaagctcgt
     3901 tgctcttttt tttccttata aaaacttaat tgaagtcgga aaactctatc catttattca
     3961 ttcgactaca ttctgattct gaattaattt cattttttcg cactcccaaa ttcaaataag
     4021 tgatccagtt aaagtaaaac tgaaacattc tcaggattct ctattcatac gacatgctgt
     4081 tttttccagt cattcctttc aggatcagtc gtggtcttac aaagtctacc aaaggtatga
     4141 atgaatccct tacttcattg aagtgtgtaa aagatgctag ccgcacttaa aagccgagta
     4201 ctctaccgtt gagttagcaa cccgaagaac aaaaaattgg caatgtttgg ttggataaaa
     4261 aactaaagag ataaaattga acaacacaat caaaacatca aactagcaaa aaatccatcg
     4321 aaaattttca attctgaaat tattattaat ttaaaaaatt cccatttatt taagagtcaa
     4381 aaaagagaat atttttcaga taaaaatcaa aataaaagaa atcaaaaatc tagtcaaaat
     4441 cttttgactg aaaccaagta aaaaacaaag cgagtaactg gatccgttta tccacgatcg
     4501 aattatattt gctcgataga ctcttgtcaa tagataaaaa agaagacacg gtaaaaaaaa
     4561 aagtgttaag aaacccaaag aggaagggag agggggatct actagaaaaa agttctaaaa
     4621 ctaactaaga atttccccct tctctttttt ttttattaat tgaatttctt acgaaattcg
     4681 taaaaaaccc ccgccctttt gaaaatatca aaaagagttc ctgtaggttg agcacccttt
     4741 tcaagaaaat ataaaatagc aggaatattt aaataggttt gactctttct aggatcataa
     4801 aaacccattt tacacagatc ttttccttct cttcgggatc gaccatcgat tgcaacaatt
     4861 cgataaacag ctcattggga tagatgtaga cgaactctaa ctcccccccg aaacgtatac
     4921 gaagttttgg cctcgtacgg ctctagaaat tgaagtgatg tctatatata caaggtcaaa
     4981 tagatccata aagaaattag actaatatta agaaatattc aaaaaataat aatatttttt
     5041 gatttatatt ttttttctca gaactcaagt tggataacta tgaaatagct caaaataaaa
     5101 tcagaaaagc ctattcattt cattttttga gtagtctcta atccatcttt tttgtcccca
     5161 ttaaaaaaat cgattttaac tcttcgttct taatctagtt gtcaagacaa taaaaaaagg
     5221 gggattttct tgttccaaga tactttatct ttaccgtgaa tcattgggtt tagacattac
     5281 ttcggtgact taaaatcgtt tcaaaatggc agcaacatgc acctttttct gctttttttc
     5341 tataaaataa aagattcata gaaaagaata tcacacggaa aaaaatcact atacttacga
     5401 agttgttaaa acttattaat tagcactaac cctagattcc ttgcccctga gaaaagaatc
     5461 aatagtttcg actcgagcta catcacgtac tatcttacac tacaatccaa aaaaaaccaa
     5521 ggttcgggtg taagagaaca aaagatgtcg agccaagagc acattttgaa ttcaaatggt
     5581 ggatataaga atccacagac gatcctgtct gtcaagccgc acgttgcttt ctaccacatc
     5641 gtttcaaacg aagttttacc ataacattcc tccgggtttg aactggtatg taattgattc
     5701 aattagggaa tcatgaatag tcatttgttc gttcgttaca gttgttccat aggaatgcat
     5761 attttgtttt tcttttttca ttttattgac tgaattgcaa tatgctattt tttatttgct
     5821 ttctaaaaaa aaagaccaat ttatcaatcc gaaatcgaaa cagaaagatt agaaaatcga
     5881 atatttagga attgcaaaat ttttgttatt gaatccacat tccatcttca gaggatcaaa
     5941 tatttataaa aataaaaaaa tgcaattaaa tagttcttta ataagaattg aaaaaatacc
     6001 caccatttca atagaatcaa actttagacc aggtattgaa atgagtctgt tcgattatta
     6061 atcgttatga tagttatatg agaggttaag gcttttcaaa ctaactaatc tcttttagct
     6121 taagcaataa taatattaac tactctatac tttactctaa gaataaagat cgaatgaagg
     6181 gagggaggcg gggggttcaa tctcttgtta atttgtttga aattgatttc aaattcttga
     6241 aatctatagt tcctatgtta tccaaatcac aacttgattc agatccattt atgacaatct
     6301 ttcgttattc tcaaaatatc tctattcttt ctttctagat agaaaataga aaaaggtatt
     6361 ccctgggacg gaaggattcg aacctccgaa tagcgggacc aaaacccgtt gccttaccac
     6421 ttggccacgc cccatttgtc tttctgttca atcaatacta ataaacatta ttattagtac
     6481 tggttgttcg tcaattccaa tcaaaatcga ttgttcctag gattttaaca cgtagcgcta
     6541 gagggaaaaa tgaatttatt gatcattaga tcgaatttaa ttaaaataaa atattgtcta
     6601 aaatacgatt tcttatattc tctttgattt tgagaatcaa acggttttaa attgggtgag
     6661 ttttcaaaaa aggatttttt ttttagtttt ctttttctgt tttaacagat attcaataaa
     6721 actcaatcaa aattaaatta tctccaagtt caatacaaga aaaaaatgtt tattatgctt
     6781 aatatcttta ttttgatcta cttctgtttt catttcaatc tttatttgaa ttcaagtagt
     6841 tttttagtag tcaaattgcc agaggcctac gcttttttga atccgatcat agatattatg
     6901 ccagtaatac cccttctgtt ttttctatta gcctttgttt ggcaagctgc tgtaagtttt
     6961 cgataagatg ttgagtaata ctagacatta tttatccgag aaagaaaatg ctaataattt
     7021 ttgataaact ttagaatttg aaccctcgat tcaaacaatt gataattgga attcttttct
     7081 cattctgatt ctttttagaa atttagaatt cttattcttt ttacttttga atttatttca
     7141 ttctttgatt tagtaaaacc ccttttgagc cccccaatag gaggtaggaa aggctggaaa
     7201 tttttttttt ttgaaatcaa ccgacttttt tttattgcaa atacattttt gagttctttt
     7261 tctagaaacc atttcgttta ttgctgtcga aataggatat gtggtagaaa aaaggataat
     7321 ctattctctc tctctttttt tttcaaaaaa tgatcttgga gattgtgtaa tgcttactct
     7381 caaactcttt gtttacacag tagtgatatt ctttgtttct ctctttatct ttggattcct
     7441 atctaatgat ccagaacgta atcccggacg tgacgaataa aaaaaggcct ttattgtaca
     7501 tttttgaatt tcaaaacaaa aaaagatcaa atatcaattc atcaacaaaa acggaaagag
     7561 agggattcga accctcggta cgaaaaactc atacaacgga ttagcaatcc gacgctttag
     7621 tccactcagc catctctccc aattttgaat tttgaatctt actttccaaa agtacgaaac
     7681 tcctctcttt ccttatttct ggttatcttt attaaagata gattttaaat gaaaattcta
     7741 ttcatattag ataaaatcta ttcgatctat atatattgaa aaaacaaggg tcgaaagaat
     7801 tctttcaaaa aaaaagaaag aaaataaaca atattttttc tgtcgaaata tattgtttat
     7861 tttctttctt tttttgtacc aaatcatata tcttacaaaa aaatgtttaa caaaattcct
     7921 tttattgaat gaaataaaaa tataaggaca attttgattc tatgatatcg aatcaaagtt
     7981 gcattttttt ctttattctt ctattgattt tttctttatt tttctattga tattgaatta
     8041 ttgacctcta ttttatttcc tgatttatga ttatatcata attattaatt agaatcaaat
     8101 taataatcta attcgaatat tatcgaatat tactaatatt ctttcttttc ttcttttttt
     8161 cttccccctc ctcttagtgt tactgtactg aaacaaactt gttattgatt tattaataat
     8221 taggagtcct ctttaactaa tttattgaaa taaccccgat taggtctaat aaaaaaacta
     8281 aaacacacct atgctatcat tttcattatt attttcgggt tctatctctt attctgattc
     8341 tgattacgtc tgattccctt cttattcgac aaaagattta tttatataca ataatggcat
     8401 tgtagcgggt atagtttagt ggtaaaagtg tgattcgttt tagtaacccc ccttagagtt
     8461 aaggggtccc tcggatttgt ttcatattcc gaacaaaaac ttttttctta agaggattga
     8521 atcctttcct ttacctatca attcaataag aaggagtcga ggaagaatcg aaattctcgt
     8581 gatttgagtc caaggttcaa attttttata aattttgaaa atttggatta tcaaatagcg
     8641 aaacacaatt tgtttttttg gatcaagact cccaataact atgtgtatgg ataaaggatc
     8701 catggataaa gatagaaaag tgtagttcga atcgtaacta aatcttcaat ctttttttat
     8761 tctagaaata gaaaaaagaa agattcaagc aaaatagcta ttctattaaa taaggatgtc
     8821 tttagtttcc gaaggacatt aacctttttt tagctcggta gaaagaaaaa aacttttcct
     8881 aaggattcta ttacatcaaa tagaaataga gaacgaagta actaagagaa tattgttaaa
     8941 ataccctatt ctattttctc tattctagag gggattgtct agaaagccga atctctttga
     9001 atgcattcaa agagacagct gacatagatg ttatggttca ccaatttttt gatttcattc
     9061 aggtctctta tttcaatctt gaaatttatt catagatcca taattcatac atccataaag
     9121 gagccgaatg aaatcaaagt ttcatgttcg gttttgaatt agagacgtta acgatgatga
     9181 atcaatgtct actataaccc ctagccttcc aagctaacga tgcgggttcg attcccgcta
     9241 cccgctctat tagaataata tagtattcta tattaaaaga atattctgat attcaatatt
     9301 attaatccta tattctatca taataggaaa atattctatt atgagtgtat ctttaagatt
     9361 gaatatagaa ttacgtagat tctaacccca tagatagcat ctttttcaga acaccgaaca
     9421 agaagtcaaa aagcaagaaa tgtgaaaaaa aaaaagcgtc cattgtctaa tggataggac
     9481 ataggtcttc taaacctttg gtataggttc aaatcctatt ggacgcaagt tcttctatgt
     9541 atttttttag gtttctatcc caaagatatt gctattttga ttttggctga tttgcatcag
     9601 ggatgcttca aatagggcgt cttagatgat tattttctcg aaattttgaa ttgcaaatgg
     9661 attttgaata gtattcaata ctattaattt agaatataaa tagattcgaa ttcttataat
     9721 agaatagtaa ttattatata taattaatat atactattaa caaataatat aattaattat
     9781 attaatggta agaaaagtga agtaaagtta ttacaaaata aatacaattt agcaaaaatg
     9841 aaattaagga tcaatttttt tatactctac ttgttcctaa agtccaaaac gttccgtctg
     9901 ttcttgaata gcttctttca aaatggattc ggcttcctcg gtgaatgtct tagtagaaga
     9961 tatgatttct tggaactgag gtttattcgt ttttacataa gtacgtaatt caacaagaaa
    10021 tttccttacc tgtacaattt ctaataaatc aagataaccg ttcgttccgg tataaatagt
    10081 catgatctgt tctgccacag tgagaggggc ggattgggat tgtttaagca actcacgtaa
    10141 tcgttgaccc cttgccaatt gattctgagt agctttatcg agatcagaag cgaattgtgc
    10201 aaaggcttct aattctgcaa attgtgccaa ttctaatttt aattttccag ctacttgttt
    10261 catggcttta atttgagctg cagatcccac tctggagaca gaaataccaa cattaatcgc
    10321 aggtctaatt ccagcattga atagatcggc tgacaaaaat atttgtccat ctgtaatgga
    10381 aatcacatta gtaggaatat aagccgaaac gtctcctgac tgggtctcaa ctattggtaa
    10441 agcagtcata cttccttcac ctaaacgaga acttaattta gcagctcttt ccaaaaggcg
    10501 tgaatgcaaa taaaaaacat ctcctggata agcttcgcga ccagggggcc ttcgtaatag
    10561 aagagacatt tggcgataag cctgtgcttg tttggaggga tcatcataaa tgattaaagt
    10621 atgtcgttta cggtacataa aatattcagc gagggcagct cctgtataag gagcaagata
    10681 ttgtaatgta gctggtgaat ccgccgtttc agctaccaca atagtgtatt ccatagctcc
    10741 cctttcctga agagtatcca ctacctgagc cacagaagat gctttttgac caatagctac
    10801 ataaacacat attacatttt gaccttgttg attcagaatc gtatccgtgg ctactgctgt
    10861 tttaccggtc tgtctgtccc caataattaa ttctcgctga ccgcgtccta tagggatcat
    10921 ggaatcaata gcaatgagtc ctgtttgaag aggctcatag acggaacgtc tcgaaataat
    10981 acccggagcg ggtgattcaa ttaagcgaga ttccaaagtg gaaatctcac cccgaccatc
    11041 aatcggtttt gccagagcat ttataacacg acccaaatac gcctcactca ccggtatctg
    11101 agcaattctt cctgttgctt ttacagagct tccttcttgt atcatcaaac cgtcccccat
    11161 taatactaca ccgacattat ttgattccaa atttaaagca atacctattg tactttcttc
    11221 aaactctact aattcacctg ccattacttc atcaagacca taaatgcgag caatgccatc
    11281 gcctacttgc aagacagtac cggtatttaa aacctttact tctcgattat attgctcaat
    11341 acgttcacgt ataatattac taatttcgtc ggctttaatg gttaccatga gtatttctca
    11401 attttttttt gtaataaaaa aataatgcct ataagagaaa gactaatcag ttatttcttt
    11461 catcgcccca aacatgccaa tattagtact gatagtacgt aaatgtaact cgttgttcaa
    11521 acaactattc agagctccta aggctccttg taaagcttgt tggaaaaccc gttgtcgaac
    11581 ttcattaatc gctctttgtt gttcaaaaag aatggtttcg tttttgtaat tttctaattg
    11641 ttccaaggtc ttagaagttg aattaatcag attcaatctt tcttgctcta tccccgagta
    11701 tccattcact cgaaactgtt ccgcttccat ttctactttc tgtaaacggg cccgtgcttt
    11761 ttctagctgt tcaatggccc ccccacgtaa ttcttctgaa tttcgaatag tactcaagat
    11821 cttctgtttt cgattatcta ataaatcgct taatgaaagt agattatctt gacattcatt
    11881 tgaaaacttt cataatccct tcccgaacca aacatgaatt tttcaattca tttggctctc
    11941 acgctcaatt acgtcatggt caattcccat atcttgttat gaatataatg agcctatcct
    12001 cttttctcta ttccgattca cacccctcaa aaatcgaaaa acggatcacg aatactaatt
    12061 caagatcata ataaaatttg gaggactctt ctgaccaaat aaaaaaaaaa tatgaaatta
    12121 tcagcaaagt tgcttttttt ttttgatttt tattgaaatc caaagaattc gtttcccttt
    12181 ctacatacat tatatattac ataggtcatc gatttggcat ttgataagat aatatagaaa
    12241 aaaatagtgt gacccttttg caatacaata aaggtttcaa atcattttct caacatgagc
    12301 gtctatatcg aacaaaaaat ttcaactagt ccttccattt gaaatttcaa atgacgatag
    12361 tagtagaaag aataccatgc tatgtttgga cttcaagggt ttcgctttaa ccatataatt
    12421 agtcccgcat tattggttga ttgatgagaa tcacagcgga tttaccaatg aattatgaaa
    12481 tgctacattt cttaaatatc attttttatg aattttaaaa attcaattaa tttcaaaatt
    12541 aataagtaat tcgcgagatc atgcaccttt tactttcatt ttctttttta ctagttaaaa
    12601 tgaaaataat gaaaaaaaaa agtgcagctg gaccggtcca gcctattctt gaaataaaca
    12661 actcgcacac actccctttc caaaaaagat caatacacca aatactccac ttagatttat
    12721 tggatttgtt gctaaaatat cggtattaaa tccgaaactc ccggccagcg gccattggcc
    12781 caaggaaagg aaagaatcgg ttagattttt catacaatct cctttctttt acagatagat
    12841 aaaaaaaaca agaatagagt ttcttttttt gtatcacttc ccttatatac ttctatatat
    12901 tcttatattc gatttatatg gatttcttat atctcttata tctatagaat tgatttcgaa
    12961 atcaattcga tttattttat tatcttttat ttttgatttt ttattctatt tttatattta
    13021 tttgtatttg aatttccctc tctctttcta aatcgatata tcaaaaaaaa aaataaagtt
    13081 tatttagaaa tggattttgt caattcaaaa ttcctaatcc taatcaaaat aatacttatt
    13141 agaattttag aattagctat caaatttcaa gtttcatatc aatttcggaa tatttcgttt
    13201 gttgtaagac tccttaagtt tcaatttcta agaacgggaa ggaagaaacc ggatcggtat
    13261 gctaattact cgtccttaaa tctttccttc ccgggcaggg attagtgccc cccattgtaa
    13321 attggaggag tgaattattg atataattcc aaaaagcaag tagcaagtat aagtcctgaa
    13381 taaaatataa gtcctgaata aaaaaaataa gtccaaattt ttttctatat atatatttgt
    13441 gattgtttaa gtgtttaaga caagattaaa caaagggatt tgcaaataac agcgctaagg
    13501 cgacaaccaa tccataaatt gttaatgctt ccataaaagc cagactaagc aataaagtac
    13561 ctcgtatttt tccctctgcc tcgggctgtc ttgcgatccc ctctacagct tggcccgcag
    13621 cagtcccttg cccaacccca ggtccaatag aagcaagtcc gacagctaac ccagcagcaa
    13681 taacggaagc ggcagaaatc agtggattca tgataagtta agttcctcac aaaaaaaatg
    13741 gttaatgata caatcattca ataaattata gatgaattat tccatcattc cgtttcatcc
    13801 aaacagagta actaaaaact ccaaattgaa gtaatagaat aatattattg aatcatcaga
    13861 accgattctc tatcgcttgg attcttagga atccaaaacc aaagacgtct attggaatcc
    13921 ctattgaaat tcatagtatt agagtactag atatttttta ggtcatatat aactattcaa
    13981 tagttaatat cccatataca tgtgtttctt ccagaatgga aaccaactta tttggatctt
    14041 agatccatta gaatcctttt tgaacgggaa aaactcccta gctgaattcg ataataattg
    14101 gattctaggc attcaagata cacaattttg aactggctaa tttctttttt taaatcacgt
    14161 ttttttgaat tcttctcttt ctttatgatt attccgcatg gatcaaattt acatagaaaa
    14221 attggttaag gcgaatcatt tgatagaaat ttgcattagc attttattcc attttctttc
    14281 taaattgttt attcttcttg tttattaaat tgttttttat taaatatttt atatttattt
    14341 ataaaaaata taaaaaaaaa atttaattta ttaaaatatt cttttatttc tagaaaataa
    14401 tacatacaaa caggacattc attttaggaa accgatcctt ttgatctctt tcgttttttt
    14461 tagaattccc cctaaatatt aaatatttta ggggaatctt ttttcctatt acggtatatt
    14521 ataactgcct tattagttat cccttattag ttatctattt tgatgttccc ccaagtagat
    14581 tatcttgagt tccgctatta ttttggtcta aattcaaaaa acaactattt ggaaatgaag
    14641 tcaatgatga ccctccatgg attctcctat ataagcggcg gctaaagttg caaaaataag
    14701 agcttgaata ccacttgtaa ataatccaag gaacatgaca ggtataggaa ctactgaagg
    14761 tactaaagaa acaagaacaa caaccactaa ttcatcggct aagatatttc cgaaaagtcg
    14821 aaaactaagc gataagggtt ttgtaaaatc ttccaagatg ttaatgggta aaaggattgg
    14881 agtaggttga atgtatttac tgaaataacc taatcctttt ttgctaagac ccgcatagaa
    14941 ataggctact gaggtgagta aagctaaagc aacagtagta tttatatcat tcgtgggtgc
    15001 ggctaactct ccatggggta actgtatgat tttccatggt aaaagagccc ctgaccaatt
    15061 acaaacaaaa ataaatagga acatcgttcc tataaaagga acccatggac catactcttc
    15121 tccaatctgg gttttgctca cgtctcgaat gaattcaagg acatattcga agaaattctg
    15181 ccggtcattc ggaatggttt gtggattccg aacagctata ctggctgaaa ctaataagat
    15241 agcaattaca acccaagaag taataagtac ttggccatgg acttgaaaac ctcctatttg
    15301 ccaatagaaa tgttggccta cttctacacc cgatatttcg tataacactt ttagtgtgtt
    15361 ggtggaacat gatagaatat tcatattacc ctctgacaga aattgaaatt ccaggaaatt
    15421 attttaattc aaccatctct ttttcgactt gcttatttga attttttgat acgaactaat
    15481 aacataatat ccccactcat ttttatctca tttatataat caaattcaag aatagtaaac
    15541 gattccataa atttctggag ttcacaaaaa aaaatttcta tcttattatt aattacgtat
    15601 ttcgtatata gctagaacga ccctcacaaa tagcgaatac taatttgtta agaattaatc
    15661 ggattgaagc tatagcgtca tcatttgctg gaattgaaat atcagcaagg tcgggatcac
    15721 aatttgtatc gattaagcaa attgttggaa ttcccaaagt gatacattct cgaagagctg
    15781 tatattcgtc ttgctgatca acgataatta caatatctgg taacctcgtc atatatttaa
    15841 tcccgcccag atatgtttgc aagtgggata cttgtctctg gaacatagct gcgtctcttt
    15901 ttttttgaag acagtagaat ttccccgtct tttgttcgat tctcaagtcc ctagacttat
    15961 gaagtctagt ttctgtagtg gaccaattgg ttaacatccc accgagccat tttttattaa
    16021 cataatgaca ccgggccctt attgcagccc gcgctactga atcggctgct ttagtttttg
    16081 taccaacaat taaaaactct tttcccttac ttgctgcatc aaaaactaaa tcacaagctt
    16141 ctgataaaaa acgagcagtt ttagtaagat ttgtgatatg aataccttta cgcttggtag
    16201 aaatataagg cgacatcctc ggattccatt tcctagtacc atgaccaaaa tgaactcctg
    16261 cttccatcat ctcttccaaa tttatgttcc aatatcttct tgtcatttct tcccacactt
    16321 cctctttctt ttttgtttaa aaaaaagtga cgaggttgtc ttgaactaaa caattgttcc
    16381 gacggaacct tttcttctac cgtggattgg acgtatcgat gtcaatacac aatccaaacc
    16441 gctaacctct attcattatt atctgaattt ccattccccc ctcaaatgac catatagaaa
    16501 gagtttttca aatggaaatt gaattccaaa acgaaagaaa gtaagtatga atacactttt
    16561 tttaggaatc attaaacgat atatgatcta aatgattcct caggtgtatc atgggaaatt
    16621 cttttgaatg gcaagaatca aataagcctg cgtggtggaa caaaatatct cgtatttccc
    16681 cctcgaaaaa actcttcttt ttccttttca aaggaatgct cttattctta tgttgccgca
    16741 gtaatctttt aaatccggtc ccaacgggga tcatcccacc tataacaacg ttctctttta
    16801 agcccttcac ccaatcgata cgaccacgaa gagctgcttt ggctaaaact cgagcagttt
    16861 cttgaaaact cgcttccgat atgaaacttt gagtattcaa agatgctctt gttattccca
    16921 ataggatagc gcggtaacag atcgattctt ctaaagcgcg ccctgttcgt tccgctcgca
    16981 acaatccaat tagttctcca ggtaaaaaaa cattagacat tccattctcg gaaaccaaca
    17041 cttttgatgt tatttggcgt acaataatct ctatgtgcct attatgaatt tgcacccctt
    17101 gggatcgata aaccttttgt atcttattaa ccaacgatat acgactttgc actatagtca
    17161 gctcagtccc aatcaagaat ccccaaggaa ttccaagaat ttttgttata tgctcgttcc
    17221 aaccctcaat tcttttttct aggttcattg atattgaatc aattgaacgc acttctaaga
    17281 cctgttccac ttttggaaga ccttgcgtta tatcaccgga tctcgatttt tcatatataa
    17341 atgtaactaa tgtatctcct tcgtaaaaga tttctccata atgtccatga acagttgctc
    17401 ccggagtggc caaataaggt ttagccaatc ttattactac agagtcaact tgaacaagca
    17461 aaacttgacc cgattttaag gggggtgctt ttttggctat atatccattt tgacaaataa
    17521 actgaccgag actaattatt gttggccttt cttcccaata attaggacaa taactttgat
    17581 ggagaaaata ccaattcaaa tttaataaat tgaaaacgat cttactgtac ggctcacgat
    17641 ttgaaattat cccattttca tccattaaaa aatatttaag cacttgaaaa gtccgtttta
    17701 aattttcaag ttgaagatat ttagttatca agatcggatt atgagttagt aaataataaa
    17761 aggaatcaaa attcaaaaaa tgaaagaccg ttcctaacgg tctgatcgaa ttcctaattt
    17821 gaattataga atctgttgaa atgaattctt ttttcacgtt gggatatttt atatcgttga
    17881 ataggtccat tcggaaacaa ttagatgata ataaaattat caaggaagga tattccttat
    17941 tgttatttaa caatgtgcga atagttccgt gattttggtg gttaagtgat tgtttcattt
    18001 ttatttttga ataaatggaa taaaaaggat tgatgttgat atgatctgat acattatcgg
    18061 aaatgcatcc tgaacctgag agatcatccc tttttctgcg atacgaaata gcgtatttta
    18121 ctaagtcgat tcttaggaaa gctcgaacca aaccatttgt acttacttca ataaaagaag
    18181 tacaggcctc ctcgatagaa gaacttttta tgtcttggtt ccaattcaaa attaaacaag
    18241 tccgaattaa ttgaatactt gtatcagaaa ttccttgaat gggtttggca tttccataaa
    18301 caatataatt gacaactcta agttgcatat tatccctttc ttgtaaaaaa tccggaggga
    18361 acagtgttgg taaatttaga ccatctgata tctcatatgt cactacaggg cgaactaaaa
    18421 caaaatactt tttcttagta gatgtgatcc gttggacata gatccaattt ttccattttt
    18481 tggagtcctt aaaatcgatg tttcctgttc ctggaggtat caagatccca ctgtgtcggg
    18541 atatcttatc ggtctcccca ggaaaatgaa tatctcctga aaagattttc agttcaattc
    18601 tctttttttt tctctccatt cggactaatc cgcccacgta gcttcttgta tttatattga
    18661 aagcaattcg tgtatctatt ccaatgagac tattatttcg tatcattatc aaagaagatt
    18721 caggtaaaat atgcacttct tcgggaatga aaaaaaatag atctagtttc atttggtatt
    18781 ttgactttat tggtcgagac tcgataaaat cctctttttt aacgattgaa tgcacgccta
    18841 gagtcccata tttagtaatt cccgaactct ttcttctgta tcgaggatcg tcgatataag
    18901 caaaaatact attatttcta cggaaaatac catttattgg tagttcaatc gagatacctg
    18961 aatgaggcat taactctttc tttccttctt gaatcgattg gattggaacg agaaatctat
    19021 ttcctcgcct ttttcccaat aaatgagaat tcccgtgtaa aatcgccggg tatatgagat
    19081 tccaatggac aggttctgaa taattaggaa tcttgtcttc ttttttttta ccagaaaaat
    19141 atgaacgaag taatttgtat cttagtggat cattattcac tgagagggtc gaaattgacc
    19201 cccgttctac agaaaaggaa gaaatattca tttgatcttg atccttgtgc agtgaaaagg
    19261 gaacggcact ggatctccac gaacctcctg ataatatcca taaatgactt gtttttggta
    19321 aaagatgaac attactatat gtaaatatag atccgtggta cacatcatta ctccagtgca
    19381 tttctccctc tgagtcagaa taaatatgtt tttgaactct ctctttcaaa ttcaaagtgt
    19441 atggtacctc acgaatctca gcaattactt gttctgcttc tacatattga ttattttgaa
    19501 ccaaaagaaa acttttaggt ggaatagtta cattatgtag aatatcctca ctctcaatag
    19561 tgacatataa ggctatagaa catataaaag caggatgccc gtgacgcgta cgcgtgggat
    19621 gaacgaaatc ttcattaaat tggatttttc cattcgatgg ggctcgtaca tgttctgcag
    19681 taccacccgt gaagactcct ccagtatgaa aagttcttaa tgttagttga gtccccggtt
    19741 ctccaatgga ttgacccgca ataataccta cagcttctcc caactcgacc aggtcgccat
    19801 gagtgggact cctaccataa cataatcgac agatccaaga tggactccta caagtaaaag
    19861 gggttcgaat aaatattggt tgtgtttgaa aggttatgaa tcgattgaca agccaaaatc
    19921 caatatcttg atttcggatg gcgatgcacc gtgagcccat atatatatcc tctgctaata
    19981 cacgaccaac taatgtttga ataaaaattc tttcgggctc gggcatcatc ccatttcgag
    20041 gacttacggc aacccctcgg gcagttccac aatctgttct acgtacaaca atatgttgaa
    20101 ctacttcaac aagtcggcgc gtaagatatc ccgcatctga ggttcgtaca gcagtatcca
    20161 caaccccttt tcgggctccg tagcaagaaa tgatatattc tgttaaagac agcccttcgc
    20221 gtaaattact ttgaataggt aaatcgatca tttgtccttg aggatccgac attaatcccc
    20281 tcatacctac taattggtgc acttgagatg cgtttcctct agctcccgaa aaagacatta
    20341 tatgaactgg attaagtgaa tctgtcatcc taaaattagg attcatttct tgtcgcaaat
    20401 attcacttgt agcataccac acctcaatag attggcgtaa tttttctact gcgtgcacat
    20461 tcccataatg atggtgttgt tcgaaaatta aactatgttc ttcagcatct tgtactaacc
    20521 atctcttaga agggatcgtt aaaagatcat caatccctaa tgaaatggat gtagcagtgg
    20581 cttgctggaa acccagagtt ttgacttgat ccagaatgtg tgatgtatat gccattccga
    20641 agtgatctat taatctgcta ataagttttt taatggcagt tccgtctatt actttattgt
    20701 gaaagactag attgacttgt tctgccataa gtccctccat attctgctga ttgggattcg
    20761 acaatgagtt tgagtcaatg atttgaaaac ttccctttct cgatattaat ccggatataa
    20821 attcagagga agtagagtcc tagtagaaac agagagatcc aaattcacgc cagtgtcaca
    20881 aaatcactta atttagatgc catatgatta gtgaccatac gagcaggctc gacaaaaccc
    20941 ttgtagagct tcttcgattt ctcgaaaaag agaaatatga ccaatagttg ttcgaatgta
    21001 tatacaaaga atttcttttt ttacactttt tactaaaaaa gagtgttcat aaatctcctg
    21061 acaagtaccc ccagattcat agtgaatctc gatgggaact tctcttgaag caataatgcg
    21121 ttgatcgagc cgccagcgga gccaaaaagg actatctaaa ttgagtcttt tctgtcgata
    21181 agctccaatt gcatcatagg aattacaaaa aaaaggttct ttttgtttct tagactgatg
    21241 attattatca tcaattcttt cattttgata ctttctttga ttccatggat tatacctatt
    21301 tctacaaata cctcggcgat tcccaatggt taatacatat agaccaataa gcatatcttg
    21361 ggttggtacg gaaataggat ccccaatagc tggagacagg agattcatat gcgaaaacat
    21421 aagtaaatgg gcctctgctt gagcctccaa agataacggt acatgaacag ccatttgatc
    21481 cccatcaaag tctgcattga atcccttacg aactaatgga tgtaaacaaa tagcacgtcc
    21541 ttcgactaaa atgggttgaa atgcctgtat gcctaatcta tgcaaagtgg gcgctctatt
    21601 caacaatacg gggtgcccct gcataacttc ctgcaatatt tcccatacaa ttgtatcttt
    21661 ttcccgaatt tgactcttag caactcctat gttcgaagca agatgttgtc taattagtcc
    21721 ccgaattaaa aatgtctgga aaagctctat tgctatttcc cgaggcaatc cacatcgatg
    21781 gagtggaagt gagggtccta caacaatgac agaacgaccc gaataatcaa cccgtttgcc
    21841 aagcatagtc tcacgaaatc ttccctcttt tccttcaatt acatcagaaa acgacttgta
    21901 aaccttatta tgaccatccc tgattggctg tccgcgaatt ccattatcaa gaagcgtatc
    21961 tacggcttct tgtaccaatt tctcttgaca cattactaat tcccccggtg tagatcgatt
    22021 tgttgttaat agatcggtaa gcgtattgtt tcgatagatg actcttctat agagttcatt
    22081 aatatccgaa ctcattagct tacccccatc tatctgaatg atgggtcgta attcaggagg
    22141 aagaactggt agtaaacata aaaccatcca ttcgggttcg atatttgttc gaataaagtg
    22201 tttagctaat tctatgcgtc taaccacaaa atcccttctt cttccaattt tgcgatcttc
    22261 ccattcatta cccgtggttc tttcttcgcc taattccttc cattctacta atgaataatc
    22321 tagaatactt cgcaaatcta tattggctaa ttgttctcgt atcacacctg ctccagtaca
    22381 aatttctcga tttcgaaata tatcgaagcc ccgagtagta aaaaaaactg ggatgctgta
    22441 tttccaggat tgtatttcat attcgaataa ccctcgtaat cgtaagaaag taggtttttt
    22501 agctataggc ctagcaaaag aaaaattggg ataggatcct cccccctttc aaatcggacg
    22561 tgaaagtttc ttttcgtccg gctcaagtag ttagaaccaa ataaaaaagc ggtttttact
    22621 ttcgaattct cgaaaaatct cctagaatct actccttact caagttagta gtaaagacca
    22681 agtaacattt cattgattca ttctgatttt tttctatttt ttgaatttaa ttcaaaataa
    22741 atgatactat ttccatataa ataaatgaaa taggaaattc ttgagtagtc tacttcccct
    22801 cgaacgcgga atccccttaa gggttgtaat tcaaaaggga tttacttgtc catgtaccct
    22861 tccatttgat tcgatctttt aggtcctgac atcgcctcga cgattatgtt aagatgttct
    22921 taaagcctat atgcgatgga tagactcctg caaccatgca tatttaccta cttagaaaca
    22981 gaattaaatg aaacagaatt caatttcaca aattaaggaa gtcttttttc acgaggtaca
    23041 actcaaaatt actaggtttg ggctactgaa tcgaccatag accgaccccc cgctcttttt
    23101 ttggtaatat tttatacacc cataattctg agcttcacat tactcctttc acgagacatg
    23161 tcagattggg gacatcccaa taaatgggaa gacagtttat cattttattt tgaatctgta
    23221 aaattcgaat ttcgatcaaa tcacacatcg cagtatacaa ggccttccaa ttctttaaga
    23281 ggtttatcta aaagatttgc gatataacta ggaagacgtt tcaaatacca cacatgggtt
    23341 actggacaag ccagtttaat atatcccatt tgatatcttc gaatacgaga atccgcaaat
    23401 tcaactccgc attgttcaca aaatttctgg tccttttttt catctctgat tactcgataa
    23461 tttccacaag cacaaattcc actttttaga ggaccaaaaa ttctttcaca aaacaatcca
    23521 tccttttcgg gtttattggt tttataatga aaagtatagg gttttgttac ctctccaact
    23581 atctctccat tagggaggat tttgttagcc caagcactta tcttttgagg tgaaactgat
    23641 tcaattcgga gttgttgatg tttataccga tcgatcatag aataaaaatt ccgattcgtt
    23701 tcgattaagc ttcctttcta ttaatctgta aatttttatc agatacaagg caatgattca
    23761 gttccagagc caaagatcgt agttctcgaa cgagcaatcg aaaagattct ggagcatcct
    23821 caggtctagg tattgttccg ccaatcatcg tagtaccaag gacttcttga cgagctcgaa
    23881 tatgatccga tttataagta agcatctctt gtaaaatatg agcaacgcca aatccctcta
    23941 gagcccaaac ctccatttct cctacccgtt gtccaccttg cttagcccgt cctctaaggg
    24001 gttgttgtgt aataagtgca taatgtccac tggaacgccc gtgtatttta tcatcaactt
    24061 gatgaattaa tttcaagata taaggctttc ctattaaaac aggttgttca aaaggatctc
    24121 ccgttcttcc atcaaatatt ctgctttttc caggatactc cggttcaaag acccatggat
    24181 tcgctgtttg cttactagct tcatataatt ctgaaaacac tagttttctc gaagcctctt
    24241 gttcatatct ctcatcaaaa ggggctattc gataatgtct atctagcaga tcccccgcta
    24301 atccgagcga gcattcaaat atctgtccta cattcattcg tgagggcact cctaatggat
    24361 tgaaaaccat atcaataggt cttccatctt gcaaataagg catatcttgt ctaggtaaaa
    24421 ttttggaaat aataccttta tttccatgtc ttccagctac cttatcaccc actttgattt
    24481 cacgtttctg taaaatatat acacgaatag tttctggatt ataactggac cctccccctt
    24541 tctggatcca tctcacatca ataacccgac ccctaccccc tataggtagt ttgagacaag
    24601 tttctcttga agtggatacc tgaatgccaa gtatggctcg taataatcta tcttctgggg
    24661 cataggatga ttcttttgcc atctggggtg ttaatttccc tactaaaata tcgcccgctt
    24721 ctacccaaga ccccagcatc acaattccat ttttgtctaa attccggagt aaatgggctt
    24781 ctagatgtgg tatttcctta gtaatcctct cgggtccttg gcttgttata tgagtctgaa
    24841 tttcatattt ccatatgtgc aaagaagtat aaatatcttc atatatcaga cgttcgctaa
    24901 tgagtactgc atcctcaaaa ttataaccct cccacggcag ataagctact aatccatttt
    24961 tacccaaagc gagttcccca ccaactgtag cggcaccatc tgctaaaatt tgtccctttt
    25021 taatgcattt atgcccccga acctggggtt tttgatgcat acaagtattt ttgttggaac
    25081 gttgatatat aactaatgga atacttagag tatcaccatt ccccgataga ataatcttgt
    25141 cagtattcgt ataaatgatc tttccctcgt gttcagctat agcgctaacc cctgaatcta
    25201 gagccgcttg gcgttccaac ccagttccaa caatgcactt ctcggaccga gaaagcggaa
    25261 ctgcttgacg ttgcatattc gaactcatta aagctcgatt cgcatcatta tgttccataa
    25321 aaggaataag agaagatcca agagaaaaat attggaaagg aaaaatactt cgaagataaa
    25381 cctgttccca tgcaatagtc aggaattctt gacggtatcg agccggaaca acctgttgtt
    25441 cgggaatacc ccgatttagc gccaaagaat ttcccgccgc taccatatgg tattcgtctc
    25501 tacttggtga taaataaagt atccgtactt tttttgatct ctcagagatt tcataaaatg
    25561 ggctttctag agactccccc ggcccaattc tcgcatgaat tgctaaggat ccaataagtc
    25621 caacattgat tccttcagac gtgtcaattg ggcaaatgcg cccatagtga ctagggtgga
    25681 tatctcgtat ccgaaaacta gcagttcgcc ccgttaatcc tccaggtccc aaataactca
    25741 attttctccc atgaactatt tgtgtcaatg gattcgttcg atccaaaact tgagataatg
    25801 ggtgtaatcc gaaaaaggat tcataaatgg ttgttaatgg ggttgaagtt accaaattct
    25861 gaggagtcag tatcaattta tgcctaattg ctccacatat agttcctcta accacatttt
    25921 ctaaacgaac tagagccaat ccgaattgat cttgtaatag atccgctaca gaacgaatac
    25981 gtttattctt caaatgattc atatcgtcaa gtgtacccat tccgaatttc attccaatta
    26041 agtgatttgc ggctgccaat atatctcgcg gtaacaaaaa tgtattgttc tgaggtatag
    26101 caagattaag tctccgattc atatttcgtc gaccaatttt tcccaattca catctttgtt
    26161 gaaagaattt tttttgtaat tccttatata aggaatcaga aaataccgga tcgccactta
    26221 cacaagcaaa ttgttgataa aactccaaaa tggagttttc ttttgacccc atttttttct
    26281 tctctttatc attcagaaaa gacaagaaaa tttcaggata gcaaacattt tcgaaaattt
    26341 ctcttagatt tgaacccata gctgatgata gaactagaat agatattttt tgtttccgac
    26401 tcacacgagc ccatatcctt gcttttctat caatctctaa ttctaatctt cctccccaat
    26461 ctgatattat ggtcccggta tagaccgaaa ttccgttatg gtccaattct gaccggtaat
    26521 agataccggg actttgcaat atttgattga tcacaatcct gtatattcca tttactatag
    26581 aagttcccag agaattcatt aacggaatgt tgccgataaa aagagtttgc tcttgcatat
    26641 ccctactggt tttcaaaatt aatcccgcgg agacatagaa ttctgaagaa tatgtgagtg
    26701 attcatatac agcatctctt tcttttatca aaggttctac caattgatat gtttctgcaa
    26761 ataattgaaa ttcaatttct tgatcggtat cttcaatttt tggaaactta gaaagttctt
    26821 ctgttaagcc ctgatcaatg aatctacaaa acccttcaaa ttgtatctga ttaaaaccag
    26881 gtattgtaga cattccctca cttcgatcca ccagcatttt gaatttcctt tcccatttat
    26941 ctttcgatca aattccattc attatattat ggaccccgtt cttcatcaaa tcatatggat
    27001 tcatctagca atgatggaat tttttctatt cagcttacga aatgacatga aattgtacct
    27061 aactccctat gaaatgaata gaaacagagg aataaagaca attttctatt caaattggaa
    27121 tttttaatag ataaaaaatg taaaataaaa aattaaaaag aatttctaaa tgccacttag
    27181 acttagggag ttttgcatat ttatagagaa tataaaaaaa gtgattcaat ttatactatt
    27241 attatgatat tccatattcc aatcccatta gataacagaa aaagaaatga attgaaaatt
    27301 cgatttgttt gatgagataa agaaagaatc ataaaaatat ataatatata tagttaatgt
    27361 ctttttatta cttaactgat ggatggattc tattcttcaa caaaagattc gcagcaaaga
    27421 gatatttcat ctagcaggaa atcttgattt ttgagtccaa gaaataagat caaacaaagt
    27481 gcgtgacata gtaatgaata gggcttgtat ttattaaatg tgcgtagata gctatctatc
    27541 tatacgtttc tatagatatg tttcctcctt catttttatt gcgggtgaat tcgagaccgc
    27601 acataccgca ctatatctaa attgctattt tctagtcaat ttgctattca aggaaaaatg
    27661 gaagcacgac aatttaccga gaatttgcta tcaggatcat ataggaggaa gataggcgat
    27721 tagctatttg tctaagcatt tctgctctgg gatttccatc gacttttagt tacaaacaga
    27781 atggaaattg tatggaaagg tttattgaaa ataattaata cgggttagtt tagttaacta
    27841 tcaatttatc taataatata ttattagata tattttatta gaaatattat tatttctata
    27901 atagaattat tattctataa tagaataggg attctaaaat agggattagg gatctcaaat
    27961 tttcaattca aatccaagaa tcattcatca atttcaagtt acatttcata gttaatggtt
    28021 ccaatttgta ccgaattatg actttaaaat cacattaagt tttttcaata taaaaaataa
    28081 aagagaggga aagtttttgg atatttctat tttgagatac tatccataga aacatataac
    28141 caaaggaatg gacccaatcc aaaaaacgat gggtttattt cgagcaaggg attaaagaaa
    28201 atgggattca aaatgaaata aaaaagaaag aaattacgta atcccacatc ccatccaaag
    28261 aaagagagac tatgctcatt tatttcaata ttctcatcta ttttgtaagg tattattttg
    28321 gtttggcgac atggccgagc ggtaaggcgg gggactgcaa atcctttttc cccagttcaa
    28381 atctgggtgt cgcctgatca acaaaaagga gaaaatcttg tatttgattt tgctgatata
    28441 actcgatttg tttttctcca gccgaagcaa acgtaggaaa agggcttttg atacttgctt
    28501 gattctaaac atctgaaaat tccgttttct aaacagaaag tgctagaaat gcttgccttt
    28561 aggattctgg gtaagattcc ctgaaagatt cgagtagtga aatgaaaaaa aaatttcata
    28621 gaaggatttc ctgattccat tccactacgt aatggggtgt ttcattactg gttcttgaat
    28681 tcaattcgat agtctgatgg aaaattgact tttttggata gataagatgc actacaccta
    28741 gaaaaaatgc aaaaagaaag aatgaattga atttcttttc cataaacaaa aatcaagaat
    28801 gaataagtga tcttcgaatt gatcccggag ataaatatta gacagtaatg attagatgaa
    28861 acgggaaaca gagggatgga gtagataacg atctattcct gaatctaact tcatttttag
    28921 ggcttttccc gaattgttta cctaatacct aacctaataa aaatagataa aataaaagac
    28981 aagaaaagaa agaatagctt tttttattcc tccatcttat cttaagattc agcggattcc
    29041 cctgatattt ccaaccgtgt aactgcgtat ttttttttat gcttaccccc ttatgattcc
    29101 actagaaaaa gagtagccta taagaacttg ttggaagcgg atttattgga gcctttcatc
    29161 aacggcgtta ggtcattcct tttttttgac tatgcgccat ggatcccact attattagta
    29221 ttagtgaaca ctaatggaat atccttcata aagacaggag acataattta catggatata
    29281 gtaagtcttg cttgggctgc tttaatggta gtctttactt tttctctttc cctcgtagta
    29341 tgggggcgaa gtggactata aaggcactac taattgattg acgtgaagaa tcaagctgta
    29401 tggattgttt tatagacaca tttttttatt ttaaaccttc tttttttttg atgtatatat
    29461 attttatgta tacataaaat atataaagat ataaagtata taatatacaa cttcttccat
    29521 tacaataaga ataattggga gtatactagc tagtatggta gaaagaatct ttctaccata
    29581 ctatcggatc tcatataata gtatcccgct aattctcatt ccacttacga cgcgaaattc
    29641 caattaatcc ttttgatttc ttcgatttct tcaataggtg cctcaaaaaa acaatcaagt
    29701 ttcattcaac ttaatcactt tgactcacgg tttttacata tattataagt aaaaaggcag
    29761 taggaactag aatgaagagt gcagtagcaa taaatgcgag aatattgact tccataatct
    29821 cagtgttttt tatttttcat ttttattagg caataattcg ggatttaatc ccatagagat
    29881 gagaaaattt tcacccgaaa attcaatggg atgaattcaa cctcgatgat attgaatcag
    29941 atcaatatca tgaataaaat atctgagcta ttaaatcaat tcatcgttga aaatgaaata
    30001 gtataacata ggaagatctt ttatccatac caaattaaca aattcaaaat aggattcatg
    30061 atccaattca cacgattcaa ttcaattgaa ttcctttctc ttttggattc tttttttctt
    30121 attttatttc tccttctttc ttgtttttct ataaattaga ccccattcct tgtagattta
    30181 tctgatgaat ctgatgaaat agtatttgaa tgctctttac gtttcatttc cgttggttac
    30241 aaacaaacca actcaaacaa acaatagaag ctaaaagaag aaggagttaa ctactttttt
    30301 taatgatcta atttgcgtgg aaaacaaatc aaccaagtat cctaaaaaag tcctagtatt
    30361 attatactac tactaagata taaaaaagat tgaatcttct agcaatgttc actatgtata
    30421 gtctgtcttc gacagtactt ctcttaaaaa aaattcattc tctctaagaa gagtttggat
    30481 cctttttttt tttcatgtta ttggctttta tttgattgat tttattccgt cgggactgac
    30541 ggggctcgaa cccgcagctt ccgccttgac agggcggtgc tctaaccaat tgaactacaa
    30601 tccccatgaa atcaagctat cgagtataca tatatatatt tatacttgca ttgaaactaa
    30661 acgatttcaa ttttgattcg aatctcggtt ttgtaaggat caccgaggca cgggggatat
    30721 actgatatgt caatacttta tcgagagcga cacatattat tagttcagta ctgtcaaatg
    30781 gaatgaaaac ccatctttat cgttaaaaag aaagtttttt ctttatttta ttcggttttt
    30841 attataggtt attattatat ataagatata agactatttt gaaaatcgta aattgagatt
    30901 agagttgtta gcaaaatcgg aatttttgct aaaaaaaaat ggaacagagc aattcaagta
    30961 gtaaggatat atccgaaatt tttttattcg ttactatccg tcatttttga agaacaaaga
    31021 aaaagtctat atcatttcat ggcggatcag tgaattcttg ggccgagctg gatttgaacc
    31081 agcgtagaca tattgtcaac gaatttacag tccgtcccca ttaaccgctc gggcatcgac
    31141 ccaggaagga tccattctag gcttagttcg aagcctagat caacttcctt tcgtagtacc
    31201 ctacccccag gggaagtcga atccccgccg cctccttgaa agagagatgt cctgaaccac
    31261 tagacgatgg gggcatactt gcccaatcgc catcatatta tacgatacga tgattatcat
    31321 atcataagtt tttttatatt gtcaatataa cggaagagtc tgactagact cgaaaggtct
    31381 ttccctcttt catataattt cataaaattt tttgattcat gatttatttc ctaaataatt
    31441 cattctaatc gacatctaga aataggaaat tcttgattcg atactataga gtatagagtt
    31501 ttttttactt caaatagagt gaaatattct atatctatat ttattcatta ttcaattcaa
    31561 tcaaagatta attcacaaaa aaagaaaata caaatctaaa taaatagaag aaatatgaag
    31621 tcaggatcct tctttcgata aaattgaaat ctctttattt aacaaaaatg aacaaacaat
    31681 atgaaattgg gagggcgtag atcaagacaa taagttctca aaattttttc ttaaagaatt
    31741 tgtttgattc ggcggacaag ttgcaccttt ttatcatatg attcgatcaa atatctttca
    31801 tatttgttca ttttgaagat catatcaatc aaattaatta ttgatttaat agaatattaa
    31861 atagaataga aaatagaagt caatttcagt cttgaaacaa ttcattccag ttttatttct
    31921 caacccgtat gttcaaccta tacccctaga ataatatcta aataaatcca atttttcgtt
    31981 ccggaatcac ccactatcca ttctgagtct actgctgagt ctaatgcata tatatatatt
    32041 tatgtaataa atatttttat tattccataa aaatagattt tttatatcta atatatatat
    32101 tattttatct atatgacatg gaatctttat ttattatgta attggaatat ataatctatg
    32161 tatataaatt atacaacata tctctctaga atagatatat cttgtataca tattaataat
    32221 tgattcatga attgagccaa aggagcccct ttaactcagt ggtagagtaa cgccatggta
    32281 aggcgtaagt catcggttca aatccgataa ggggcttttt tctttcatca aaaaacacca
    32341 gtatttttta gactctattc gaataatata ttcgaacgta aaatagagat atttatagca
    32401 ttttgttatt cttaacattt acttataaaa agtaataagt aaagtcgtct tttgaattac
    32461 caaatattcc tacctatttt ctatttgccc tcattccaat ccaatctatt ctaatcgaaa
    32521 atagaaaaat gaaaaaaaaa aaagtaagta ggcctaacct attgattcat aactttatcc
    32581 actattctga tattcaaatt cgatagagat caaattgtaa aagtggatct tttttatttc
    32641 atagttattt agactccacc cgaatctgtc gatattgccg attccatagt cttgttccta
    32701 ggatatctca gaggactaat gctattccgc tcgttcgcag agaagggttt atttctataa
    32761 tacaagatca agatcctttt tttttttttc aataatttcc atataagata tatctatccc
    32821 attatggctt gatgtattaa atccaaaaat ttcgatatcg atacatatga tatctttttt
    32881 ccgacaatga aatggtggga gtggagaata aatgcgagtc tggggttttc gattctattt
    32941 ctctttctac tcatctaaaa aaaggaatag aataagataa ggaagtagaa taaaaaaaaa
    33001 gacaatacaa tataaagaac atgaaaagag taaagtaaga aaaaaataat atatttatat
    33061 tatactacta atagtggagt agtttaatac aataggaatt aatacagaaa aagatggatt
    33121 tgatcaacga atcttattct tggatcttgt ttgtgagttg atcaatcaag aggaaaaagt
    33181 ttgtggatta acttctatcg aaagaaagca gcctttgctg cttgaacaat tcgttaccaa
    33241 ttcttgactt tacaaaagat tgatccatct ggttaatgat tcataggtta attcatgctt
    33301 caggtgctta ttccgaatag ggaggaataa cgaaatcaag ttcatggatt taactagtta
    33361 aggttatgga ccaatcaagg tttttttatc ttcgaaaccc attaaaagga aaaggggccg
    33421 tgtacaataa atcaaatcat acagaaatga tcgaatcctc gaacgccctg aaaatgcaat
    33481 gaggtgctcg gaaatggtta aagtagttga ataggaggat caatatgact atagcccttg
    33541 gtaaatttac caaagacgaa aatgatttat ttgatattat ggatgactgg ttacgtaggg
    33601 accgtttcgt ttttgtaggt tggtccggtc tattgctctt tccttgtgcc tatttcgctt
    33661 taggtggttg gttcacaggg acaacctttg taacttcatg gtatacccat ggattggcta
    33721 gttcctattt ggaaggatgc aacttcttaa cagccgcagt ttctactcct gctaatagtt
    33781 tagcacattc tttgttgtta ctatggggtc ctgaagcaca aggagatttt actcgttggt
    33841 gtcaattggg cggtctttgg acctttgtgg ctcttcacgg cgctttcgga ctaataggtt
    33901 tcatgttacg tcaatttgaa cttgctcgat ctgttcaatt gcgaccttat aatgcaatcg
    33961 cattctctgc tccaattgct gtttttgttt ctgtattctt gatttatcca ctaggtcagt
    34021 ctggttggtt ctttgcgcct agttttggtg tagcagctat atttcgattt atcctttttt
    34081 tccaagggtt tcataattgg acattgaacc catttcatat gatgggagtt gccggcgtat
    34141 tgggcgctgc tctgctatgc gctattcatg gtgctaccgt agaaaatact ttatttgaag
    34201 atggtgatgg tgcaaataca ttccgtgctt ttaacccaac tcaagccgaa gaaacttatt
    34261 caatggtcac cgctaatcgc ttttggtccc aaatctttgg ggttgctttt tccaataaac
    34321 gttggttaca tttctttatg ttatttgtac cagtaaccgg tttatggatg agtgctcttg
    34381 gagtagttgg tctggctctg aacctacgtg cctatgactt cgtttcccag gagatacgtg
    34441 cggcagaaga tcctgaattt gaaactttct ataccaaaaa tattctatta aacgaaggta
    34501 ttcgtgcgtg gatggcggct caagatcagc ctcatgaaaa ccttatattc cctgaggagg
    34561 ttctaccccg tggaaacgct ctttaatgga actttagctt tagctggtcg tgaccaagaa
    34621 accaccggtt tcgcttggtg ggccgggaat gcacgactta tcaatttatc cggtaaactt
    34681 ttgggggctc atgtagccca tgccggatta atcgtattct gggctggggc aatgaactta
    34741 tttgaagtgg ctcattttgt accagagaag cctatgtatg aacaaggatt aattttactt
    34801 ccccacctag ctactctagg ttggggggta ggtcctggtg gggaagttat agacaccttt
    34861 ccatattttg tatccggagt ccttcactta atttcttctg cagtattagg ctttggcggt
    34921 atttaccatg cacttcttgg ccccgagact cttgaagaat cttttccatt ctttggttat
    34981 gtctggaaag atagaaataa aatgaccaca attttgggta ttcacttaat cttgttaggt
    35041 ataggtgctt ttcttctcgt tttcaaagct ctttattttg gaggcgtata tgatacctgg
    35101 gctccgggag gaggagacgt aagaaaaatt accaacttga cccttagccc gagtgttcta
    35161 tttggttatt tactaaaatc tccctttgga ggagaaggat ggattgttag tgtggacgat
    35221 ttggaagata taattggagg gcatgtatgg ttaggttcca tttgtatact tggtggaatc
    35281 tggcatatct taaccaaacc ttttgcatgg gctcgtcgtg cacttgtttg gtctggggag
    35341 gcttacttat cttatagttt aggtgcttta tctgtttttg gtttcattgc ttgttgcttt
    35401 gtctggttca ataataccgc ttatcctagt gaattttatg gacctactgg accagaagct
    35461 tctcaagctc aggcatttac ttttctagtt cgagaccaac gtcttggggc taacgtaggg
    35521 tctgctcaag ggcctaccgg tttaggtaaa tatctaatgc gctcacccac cggagaagtt
    35581 atttttgggg gggaaactat gcgtttttgg gatctgcgtg ctccctggtt agaacctcta
    35641 aggggtccaa atggcttaga cttgagtagg ctgaaaaagg atatacagcc ttggcaagaa
    35701 cggcgttccg cagaatatat gactcatgca cccttagggt ctttaaattc tgtggggggc
    35761 gtcgctaccg agatcaacgc agtcaattat gtctctccga gaagttggtt agctacttct
    35821 cattttgttt taggattctt cctattcgta ggacatttat ggcacgcggg aagggctcgt
    35881 gcagctgcag caggatttga aaaaggaatt gatcgtgatt ttgaaccggt tctttccatg
    35941 acccctctaa attgaggggc aggaatccta tgtttgaagt gagaatacat ttgattcccc
    36001 tggcataaat atatattgtc tgaatcaggt cagacttcaa aaaaagaaaa gaatggagta
    36061 agaatataga tatataaaag atatatataa aaaaaagaaa gaaaagagaa tccattttat
    36121 ttttatgttt ctggctcggc taactgagat agccgggcca tttcctttta gcatactaaa
    36181 aagacattca actccaataa ggtaaggaaa gcaagaatga gcaaaaggag agagagggat
    36241 tcgaaccctc gataattctt tgttaaaaac tataccggtt ttcaagaccg gagccatcaa
    36301 ccactcggcc atctctccgc aatcgaattt tgattctgat ttattttatc acatttttac
    36361 atcgataaaa catgggcata tgagttgata cgatcattac ttccagatag atattaggcg
    36421 ccaatctatc tatacagata gatgtatcat ctatcatatc ctgtatcata tcccgtaaag
    36481 tcaaaaaatg actcgcgacc tcatgtacga ataaagtcag aataaaggaa agacttataa
    36541 caaagtcaga tagaatccat ggattcattg gaaaatccct ttatttagag tagaaagcag
    36601 ttttcttcct tttatttttg atttatggat tttttagctg atagagagat caaatggtat
    36661 aatttttttg ttagtagatt ggaggattag aaacatgact attgctttcc aattggctgt
    36721 ttttgcatta attgctactt cattaatcct actgattagt gtacccgttg tttttgcttc
    36781 tcctgacggc tggtcaagta acaaaaatgt tgtattttcc ggtacatcat tatggattgg
    36841 attagtcttt ctggtggcta tccttaattc tctcatctct tgaacgaata agtttaagat
    36901 caacaaaata aataaatgaa ccctcccacg aattctttag ggttgtgaga cacattaaaa
    36961 ttgaagacaa tagaagtctt caaatgggaa ctaaagaaac aaaattatgg gggggtccaa
    37021 tcttattttc gtgaataaaa aactgacttc tattctaatt agatagaatt caaaattcaa
    37081 attcgaaact atatattctc tatatactat atatatatat atagtttcat tatatagttt
    37141 catatagagt tgaaaataaa ctatgaaact aaacaatcaa tatatatgat atagatatga
    37201 tatagattga tattctatct ttatttgaat agaatattca aataataatc tgaatatttg
    37261 aaataaaata tttcgaatag aattctttta gaataaagat tgaattggaa tatctcttca
    37321 aagagtattt gttctgtttg aggataaata ttatccatac acctcatatc aagaacgaaa
    37381 aaaatgcgga tatagtcgaa tggtaaaatt tctctttgcc aaggagaaga cgcgggttcg
    37441 attcccgcta tccgcccggg ttaagttaaa gtaatggagt tgatgggata aaagatttag
    37501 tagaaatgaa cctgatatta tatattatag tgagtggttc tcttccccaa aaagcaaata
    37561 aagaaagtag taattaatta ctagcttcta gaggcaaagc taattttttt tgtcacaaaa
    37621 atgttgcgga gacaggattt gaacccgtga cctcaaggtt atgagccttg cgagctacca
    37681 agctgctcta ccccgcgatg aagatcataa ggaagatcga atggacaact aagaacaaga
    37741 cttgaatgtg cccctttcct atatctgtat aatatagaat agcctatttt tacagaatgg
    37801 taaaggggct tctctatgat cgagaatcat agaaaaaaaa atgacttgaa acaaaaaatt
    37861 aatccttacc aacttgatct tgttgctccg ggcaacaaac atgcatgaac catttcacga
    37921 agtatgtgtc tggaaagccc aaaatctcga tagttagctc tcggtcttcc ggtcgaaaaa
    37981 caacgtcgat gaagacgtgt aggtgcacta ttgcgcggtg aagattgtaa ctttccatga
    38041 attttccatt tatcacttaa cgactgaact ttgcttattt ctttttttga ggatcgacga
    38101 atcaaatgat atttttgttc cagtttttgc cttttcttgt ccttctgaat caaacttttc
    38161 cttgccataa tggttcagtt cctattaata ttaactccac aagccggtcc tggatgtaga
    38221 aatagaagaa gacatagcct cttctctatc aaaagatatt ctcccggata caaaattatc
    38281 caaattttcc tgatgtagag gcaatcaaga aagctgcata cgtgaatata taacctacag
    38341 aaaagtgggc caatccaacc aatcttgctt ggacaatgga aagagccact ggtttatctc
    38401 tccatcgaat caaattagcc aaaggcgtgc gctcgtgagc ccatgctaac gtttcaatta
    38461 attcctgcca atatccgcgc caagaaatta agaacataaa tccagtagcc caaacaagat
    38521 gtccaaataa aaacatccac gcccagactg ataaactatt cataccaaaa gggttatatc
    38581 cattgataag ttgtgaagag tttaaccata gataatctct caaccatccc atcaaataag
    38641 tagaagattc attaaattgt gaaacgttac cctgccataa tgtgatgtgt ttccaatgcc
    38701 aataaaaagt aacccatcca atggtattta acatccagaa aactgccaaa tagaatgcgt
    38761 cccaagcaga aatatcacaa gtacctcctc gtccgggacc atcgcaagga aaactataac
    38821 cgaaatcctt tttatcgggc attaattttg aaccacgtgc atctaaagca ccttttacta
    38881 aaatcaatgt agtggtatgt aaaccaagag caatcgcatg atgaaccaag aagtctccag
    38941 gacctattgt taagaatagt gaattactat tctcattaat agcatttaac catcccggta
    39001 accagatgtt tcgaccagca ttaaatgccg ggctattcgt tgaagataaa agtacatcga
    39061 acccatatga agttttacca tgagcggatt gtatccattg ggcaaatatt ggttcgatca
    39121 agatttgttt ctccggagta ccaaaagcaa gcataacatc attatgaaca taaagcccca
    39181 aagtatggaa ccccagaaag aggctggccc aacttaaatg agatatgata gcttctttat
    39241 ggtctagcat tctcgccaat acattatcct cattctgttc cggattgtaa tccctaatga
    39301 aaaatatagc cccatgagca aaagctcctg tcatgatgaa tcctgcgatg tattggtgat
    39361 gagtatataa cgcagcttgg gtggtaaagt cttgtgctat gaacgcataa gcaggtaaag
    39421 aatacatgtg ttgagctacc aaggaagtaa taacacctaa agaggctaaa gcaaggccta
    39481 attgaaaatg aatcgaatta ttgattgtgt cataaagacc tttatgtcca cgccccaatc
    39541 gcccccccgg aggaatatgt gcttctaaaa gatcttttat actgtgacca atcccgaagt
    39601 tggttctata catatgaccc gcgacaagaa aaagaaatgc aatagctaaa tgatgatgag
    39661 caatatcagt cagccacaaa ctttgcgttt gtggatggaa tcccccgaga agagttagaa
    39721 tggcagttcc tgatccttgg gaggtaccaa ataaatgact acttgaatcg gggttttgtg
    39781 cataaagatt ccactgccct gtaaaaaggg gccctaaccc ttcggggtgt ggtaatacat
    39841 ttaagaaatt gttccatcga acgtattctc ccctggatcc gggaatagcg acatgtacta
    39901 aatgtcctgt ccaagccaaa gagcttacgc cgaatagtcc tgataaatga tgatttagac
    39961 gagattcggc atttttgaac catgaaacgc tcggtttcca tttcggttgt aagtgtaacc
    40021 aacctgctat taacgatatg acagaaagaa ataatagaaa aagggaccca gtataaagat
    40081 cctcattagt acgtaaacca attgtatacc accactgata aacaccagaa taagcgatat
    40141 tcactgggcc aagagcacct ccgcgagtaa aagcttccac agccggttga ccaaaatggg
    40201 ggtcccaaat tgcatgagca ataggtctta cgtgtagggg gtcctgtacc catgcttcaa
    40261 aatttccctg ccaagctaca tgaaacagat tgccggaagt ccacagaaaa atgattgcta
    40321 attgcccgaa gtgcgaagca aaaatattct gataaagacg ttcctcagta atatcatcat
    40381 gactctcaaa gtcatgtgcg gtcgcaatac caaaccaaat acgacgagta gtcgggtcct
    40441 gagctaagcc ttggctaaac cttggaaatc ttaatgccat aatgcctttc aaatcctcct
    40501 agccattatc ctactgcaat aattcttgct aagaagaatg cccatgttgt ggcaattcca
    40561 cccagaaggt aatgggttac tcctacagca cgtccttgta caatgctcaa ggctctaggc
    40621 tgagtagcag gagcaacttt taatttatta tgagcccaaa caatggactc aataagttct
    40681 tgccaataac cacgtccact aaataaaaac attaaactaa aagcccatac aaaatgagca
    40741 cctaggaaaa aaagcccata tgcagataat gaggacccat aagactgaat tacttgggat
    40801 gcctgtgccc ataagaaatc gcgaagccaa ccattaatag tgatggaact ttgcgcaaag
    40861 tttcctcccg tgatatgagt taccatccct tgatcactta tactacccca aacatctgac
    40921 tgcattttcc aactgaaatg aaatatgact accgaaattg cattgtacat ccagaatagg
    40981 cctaagaaga catgatccca agcggatact tgacatgtcc cccctcttcc gggtccatca
    41041 caagggaaac gaaaaccaag atttgcttta tccggtatca aacgagagct ccgagcaaat
    41101 agaacaccct tcaggagtat caataccgtt acgtgaatag taaatgcatg aatgtgatgg
    41161 accaaaaaat ctgcagttcc taatggaata ggtaacaaag caaccttgcc acctactgcc
    41221 actaaatcac caccccccca agtcaaactg gtgcttgctg ttgcacccgg agccgttcca
    41281 cccggagcca aagcatgggt gttttgtatc cattgagcaa agacgggttg taattgtatc
    41341 gcggtatcag aaaacatatc ttgggggcgc cctaaagcgc tcatggtatc attatgaata
    41401 tacaaaccaa aactgtgaaa gcctagaaat atacataccc agttaagatg agctatgatt
    41461 gcatcgcgat gtctaaggac acgatctaat agatcgttgt atcgagtagt tggatcataa
    41521 tctcttacca taaaaatagc tgcatgcgcg gcagcaccaa ctacgagaaa tccgccaatc
    41581 cacatgtgat gtgtgaacaa tgacagttgt gtcccatagt cagtagctag atatggataa
    41641 ggcggcattg aatacatatg gtgagctaca acaatggtta aagatcctaa catagctaag
    41701 ttaagagata attgagcatg ccatgacgtt gttaggatct cgtataggcc tttatggccc
    41761 tggcccgtaa atggaccttt atgagcctct aaaatatctt ttagaccatg accaatgccc
    41821 cagttagttc tatacatatg acctgctatc aggaaaagaa ttgcaatagc taaatgatga
    41881 tgagcaatat cagtcagcca tagaccccca gttactggat ctaatcctcc acgaaaagta
    41941 agaaattccg catattttga ccaattcaag gtaaaaaatg gggttgctcc ctcggaaaaa
    42001 cttggataaa gttgagccaa aagatcacga ttcaagatga attcatgagg aagcggaatt
    42061 tctttagggt ctactccggc atttagaaat tggttaattg gtaaagatac atggacttga
    42121 tgccccgccc aagaaagaga accaagtccg agtagccctg ctaaatggtg attcaacata
    42181 gactctacat cttggaacca agccaatttt ggagcagctt tgtgataatg gaaccaaccg
    42241 gcaaaaagca ttaaagctgc aaagattaat gcaccaattg cggtacaata gagttgtaat
    42301 tcactagtta ttccagatgc tcgccaaatc tgaaaaaaac cagaggttat ttggattcct
    42361 cggaaccccc cgcccacatc accattcaat atttcttggc ctactattgg ccaaaccacc
    42421 tgggcactag gtccaatgtg agtagggtca ctcagccatg cttcataatt ggaaaaacga
    42481 gcaccgtgga aatacatacc actcagccaa agaaagataa tagaaagttg cccaaaatga
    42541 gcactaaata cttttcgaga gatctcctcc aaatcattgc tatggctatc gaaatcgtga
    42601 gcatcggcat gtaggttcca aatccaagtg gtagtctcgg ggcctttagc tattgttctt
    42661 gaaaaatgac ctggtttggc ccattcctcg aaagaagttt ttatgggatc cctatctacc
    42721 aaaattttga cttctggttc cggcgaacga ataatcattg agtcctcctc tttccggaca
    42781 acacatacaa agaaacccgc caacagtcaa ataattaatg aatctctgag aactctttct
    42841 aattttttta ttctcctcaa tctcccatcc tttttttttt agttattcac tcgagcaatt
    42901 atgatctaga agtcgattcg tggcaagtgt tcggatctat tatgacatag ccatgcggcg
    42961 cacaacggac cttttgaatc gtctaaaatc ctttcaggtc tttgtgttga tccaaaaatc
    43021 atttttttgc gcaacctggt gtctttatta acatctcaat taaatgttct tagatgtcgt
    43081 tacgttatgt cttcaattac ccccaacata gacatattta tttcttctta ttctattcca
    43141 aatcccatga aaacaggcat ggatcattgc aaagaaatat atattcgact ctatctgcgt
    43201 atcgtttata cttctgccta tcctttatac ttatgatatc ccatacgaaa tagaaaatgc
    43261 tctttgaaag gatataatga aattctttgg ttgtttttgt gataaaaaag atccgtttta
    43321 tttgacattt gactaatcag actaataaat caaaaaagag tgctcttatt cgaaacgcct
    43381 tgtgatcttc aaccaatttt gggcttcaat ataattaccg ggagtaagcg ctatagcctg
    43441 tttccaatac tcagcggctt gatcaaacca agcctccgca atttcagaat ctccctgtcg
    43501 aatggcctgt tccccccggt cagaataggc tgttcaattc cttcctcgag aaccgtactt
    43561 gagagtttcc taactcatac ggctcacaat tcttgtggta tcccgttttt tcaatctaca
    43621 ccacctaata gaatgagatt tctcagagat ctctccccct tgttcttttt atcgggttaa
    43681 caaaaagaga ttaattgtat gagtttcaaa ttggtttcat attaataatg aatttttttt
    43741 cgttttatct tttcgcccag cctcaacatc ggtatttcca atattgctag aagtttctta
    43801 aaggtaacta tctcggtttc ataggaaaac tgattttata gagaatctta gaaaaagtct
    43861 tttcttcata ttcctatatt ttctttctat ttttaattct attataaata gaaagaataa
    43921 aaaagactta ctatctttgg gatctgatgc tacaccgctg ctcaatacct tagtggatcg
    43981 actttattac atacgtcgat tcctaacttt tttcttgtat catgacttaa attaagtaag
    44041 cagttattat tgtatcgtcc caaaacatca ctaattgatc ttgacggtgc tttctttatc
    44101 aattggatcc tttatccata gaatatagaa gaaagtttct aggcatatct atttcttcat
    44161 atttcgactt ctaggaagtt tctttctttg ctacagctga taaaaatcgt tttgtggacg
    44221 atgcttatgt agacaaaccc attttttttt ttttctagta tttactagtg gattcgctct
    44281 tttctctttc cttttttctt tctatagtgg agatagccgc acgtaatgac agatcacagc
    44341 catattatta aaagcttgtg gtaagaaggg gtttcgttcg agtgctctaa aataatattc
    44401 taaagctttc gtatgttctc cgttccttgt gtgaataagg cctatgttat agagtatata
    44461 acttcgatca taaggatcaa tttctagtcg catagcttca taataattct gtaaagcttc
    44521 cgcataattt ccttcggatt gagccgacat tcgttacggt cgtcgttcat tttgaagaaa
    44581 agaatctccg ttccagaacc atacgtgaga ttttcacctc atacggctcc tcccttaggt
    44641 gcctaatgag aataatatat ggaatcaaaa aagagtgcaa aattctcgtt atggactgag
    44701 tggggctagt gtttttacac gaaatctcta gccaaccttc ctgccaaaga tttttttaac
    44761 atcaaatgag ttgatcttaa ataaaaaatg gtaacttcaa caatttcttt gtcccctacg
    44821 ccctttaatt tccaggaatt ggtcacttca acagttttcg atggttatac aggtatccaa
    44881 aataggaacg agatggatgt ttgttgtccc aaccatttta gtttcgatct cgataaggaa
    44941 ggcgataatt ttgaccaaag tctgcgtatt gttaatttct aggtgtagtg cttcttctcc
    45001 tatgctgcct attgattcta atggatgagg gttgactcgc accgcaatac agattcataa
    45061 gttttaacct ctagctcact actagaatcg acaattcaag catctgaggc tgcattaatc
    45121 ggggatacac gacagaagga attgtttttt tttataaacc tcaccttcaa aaagcgtcga
    45181 tttatttcat tttttttcta ttccgaaatc gtgcgtcttt cttataagac tgaaggcggt
    45241 aaataaaatt gagatcgaaa agatatgtaa actaatgatc aaatcacacc atctctgtaa
    45301 taggtaaatg cctctttttc tcctgaagtt gtcggaatta ttcgtaataa gatattggct
    45361 acaattgaaa aggttttatc aataaaattt ccatttatac tcgatttagt catagatagc
    45421 aatccactct caaattcttt tcattacctc tcggaagaaa atgattcccc acaaacaaag
    45481 gaattggaca ctacgaaata acataaaaac agaattatta aaatttgaaa actcctcttc
    45541 cttaaattct ttctttttga ccggaatttt cgaagaatca agtaaagtaa aaatggctcg
    45601 ctattgattc ggttgatgga gcataatcat tacgtaggag agatggccga gtggttcaag
    45661 gcgtagcatt ggaactgcta tgtaggcttt tgtttaccga gggttcgaat ccctctcttt
    45721 ccgtaccttc aactaattta ccaatcttaa tgaagacaat gtatcaaaga acaacacata
    45781 ctcgaattca aaaaggtaaa actcgaaccc tcggtaattt tgatatcgat ttgatattgc
    45841 tattccccga ataagtactt taatactgcg tcccttttta gttccttttt ttatgggaaa
    45901 gggggtagga gtaataaagt tgtccaaacc tcttcttagt tgagttaggt ttaagtttgc
    45961 cgagaataat attctacgac tagcaattca tttattttca aaccgatcga tttactctcg
    46021 attatttgat tgactaatcc tttatattgg aatgggtgaa gagtcaaatg ttttggaact
    46081 tcctcatgag gggatgaatc aagataactt tgaatcatat ctctagattt ttgagcatgg
    46141 ctcgtcgtaa taatatcgtg tggtttgcag cgataacttg gtatatctac tatacggtca
    46201 ttaactaaaa tatgtctatg gttaactaat tggcgggctt ggggaatagt cgaagccata
    46261 cccaatcgga aaaggatgtt atccaaacgc atctcaagta attgtagtaa aacccgacct
    46321 gttgacccct tggcttttcc ggctatacga acatatttta gtaattgtcg ttctgtaaga
    46381 ccataatgaa aacgcaattt ttgtttttct tctaaacgaa tacgatattg agattttttc
    46441 ccagagcgcg attggtttct aaaatcgctt ccggctctag gccttttact agttagacct
    46501 ggtaaagccc caagacgacg tatttttttg aaccgaggcc ccctataacg cgacatgaag
    46561 actccttttt tgtttggaca taaacaaact gaactaaata aattgataaa ttaagcgagg
    46621 cgaaatacaa taatacaatg aaatattgtc ctaataaaga attaagaaat ggattgaatt
    46681 ggagtaatag aatattttga ccattttttt ttttgattta tgtatagaaa tcattttctt
    46741 tctatattaa tttatatatc atatcaatag aaatggaaaa agatatttat ttgaaattca
    46801 aaaaatagtc tgctttgtgt tctgccgaaa ctgaattctt actgtttttt tgctaattga
    46861 aatggggcat atgataggtc ggcgaccctt ggaaaaaagg aaaaaagcca tttcaatgtt
    46921 ctttgatttc aaaaatacac tctcaatcat gtgaaaatca aaacaaatag acaaaagccg
    46981 gctatcggaa tcgaaccgat gaccatcgca ttacaaatgc gatgctctaa cctctgagct
    47041 aagcgggctc aaatagagca aaaattgtgt atgcatccta aattaatagg atcttttttt
    47101 tttcgcttaa tatgaattat tcaatattag ctattcataa tagctataga ttcctatttt
    47161 ttgatattga tcaatattct agaaaataat gattagtaat taaattattt attctcaatt
    47221 ctaataattc tattaataaa ttttagtaat ataaaatgga tatccatttt ttgtttctca
    47281 acacttaacg taaagttttt ttcttaattc aataaggtat tcaaaaatgt taatgcatta
    47341 gaattctagg aattctaaag aattcaaaat gctaactaat tcaaatattt ctactaataa
    47401 aagatttcaa aattactgaa ataattagtt tagttttagc tataatcaat gattaatatt
    47461 tttgataact atatacaaaa tgattgatat tgtatcgaat atcttttttg agttattttc
    47521 tcggaagtta aagacaaaaa aagaatcgac cgttcaagta tttcaaattg catcaaaaaa
    47581 ataataatga taataagaga ggcatatata ttatgacatg tatcaatttc tattgaattg
    47641 cataaacaga aataatagaa tgatttcggg ttgtatcaaa tgtgggtgtc gaccttgggt
    47701 atccaataga cattaaacaa aataggcaat aaattcaaac aacaagaccc actttttgag
    47761 tttctagagt tttggtttac atagaaatag aaatccaatc aagcggtatt taatgaaatt
    47821 cgtattgaat tataaaaaat acaccgcttt gatttcagca tagtataaaa tagggggata
    47881 tggcgaaatt ggtagacgct acggacttaa ttggattgag ccttggtatg gaaacatacg
    47941 aagtgacaac tttcaaattc agagaaaccc tggaattaaa gatggggcaa tcctgagcca
    48001 aatcctgttt tacgaaaact aacagcagtt cataaagcga gaatacaaaa agaataggat
    48061 aggtgcagag actcgatggg agatgttcta acaaatagag ttggccgcgt tgagttggta
    48121 aaggaatcct tctatcgaga ctcaaaaaaa gggggggaac cccatataca tagatatatg
    48181 tactgaacgc tatacaaact ggattaataa cgccgcgagt ttataggatc tgagaaatct
    48241 tttgaaaaac ggattaatcg cacgagaata aagatagagt cccattctat atgtcaatag
    48301 cgacaacaat gaaatttaaa gtaagaggaa aatccgtcga ctttagaaat cgtgagggtt
    48361 caagtccctc tatccccaaa aaaacatttg actcgttaat gcgttatcct attttttttt
    48421 tgatatttga taaacgaata tcattattat tcgttttatt tgttagtggt tcaaaatttg
    48481 ttttctttct tattcgtttt tttctttcac aaagttatgt acccgagtgt atattttttt
    48541 gtattaaccc aagttggttt tggtgttata taaggtacac acaaagtaag atcaattgat
    48601 ttttgaattg acatagaacg aagtcatatc ataaaatgag gaggatatat taagtaaaat
    48661 aatagtcggg atagctcagc tggtagagca gaggactgaa aatcctcgtg tcaccagttc
    48721 aaatctggtt cctggcacat aattcatttg tatgagtatc tattcaccaa atacattcat
    48781 atatccaacg taatggatat ggatcgacat ccaaattttt tatatttatg aatccatatt
    48841 cattaatagt atcgattagc atacatactt agccatcgaa gtatctgtaa ctctcatgtt
    48901 atcttttgta ttatattcta tttcaatttg aaaatcgctg acgaaaattt ctagatttct
    48961 agaaagagga taaaaagtat ccatattctc tcatatataa aatctgagaa ttagattctc
    49021 ttcttttttc ttttgttcct actctactct gtctgttctt cttcaagatc aagaaaaaac
    49081 gttacgactt gatgcatata tgtctatgct ttacagaatt gaaaggttca attagttggt
    49141 tgagcgaccc aaccaagcaa aagtctattc ttaataagtt gatggatagg aatatccacg
    49201 atggatctta gatagagtcg aaatgaaatc ggatattttt cttttttgtt agtttttttt
    49261 tcctattcta ttccctcatt ctctcttaag tgaacctcta gagtacctgt aagatatgtg
    49321 cgcggtacaa agtgcataat tcaaaattct tttcatttga attcagatta ttggttcagt
    49381 tcatcacaaa taacaagaaa caagtaccct ccaatttgag aatttccaat gaatctataa
    49441 ttgattgata gcacaaaaag aagaaaaact agaataggaa aatttagcac attaaaacta
    49501 ccaatgagaa ctcactgact ttgcttgatt ttgaagagaa catacataga aatactcttt
    49561 gcctatctgg agttttcaaa atgaagatta ttttcttggc agtcaatgag catcttgtat
    49621 ttcaaaaaaa ttcggggcaa tataatcctt acgtaagggc catcctatcc aactttcggg
    49681 cattaagata cgtttcagtc gtggatgagt atcataatag attcctaaca tatcataaga
    49741 ttctcgttcc tgaaaatccg cacttttcca aacccaaaaa acagagggaa ttcgaggatt
    49801 cccccggggt gcaaatactt ttatgcatat ctcttccggt tgatctatac tatactctat
    49861 tcttgtaaga tgatacacac tagctagcag tccaccaggt gctacatcat aagcacattg
    49921 agagcgtaga taattgtaac cagatacata taaaatgaca gcaatggaat tccaatcctc
    49981 gtgctttatt tgtaaggttt ctattccttg gtaatcgaat cccaaagatc tatgaactag
    50041 cccgtgtttg attagccaag tcgacaaccg accctgcatc ttttctctat ctcccgcatt
    50101 ttgattttat ttgtattttt atttgtataa gtaattcaca tttacgatga aatttatgaa
    50161 gattaatttt cttttttttt tattctaaac actatagact agggactatg gaaaggaatt
    50221 tttcttcact aattattcat taattcatgg taagatactg agcttttgta tttgaaaaat
    50281 atttccggcg gtatctctga aagaaatggt gattgataga gtaatccttg atcataattt
    50341 ccagtataac tactgcgtcc aagatgaaac ttgtgattgg tagtaaaaca ccgactcccc
    50401 ccttgagatc gaattctatc ttcatagatt tctctagata gtttcttccg aagttttgtt
    50461 atagcatcta taaccgcctc gggtttaggc ggacagcctg gcaaataaac atcgacagga
    50521 attagcttat cgactccacg aacggtacta taagaatcgg tactgaacat cccccctgta
    50581 attgtacatg ctcccatagc aataacatat tttggttcag gcatttgttc atataatctc
    50641 aataaagaag gagccatttt cattgtgact gtaccggctg ttaaaattag atccgcctgt
    50701 ctaggactcg atcttggtac cagtccataa cgatcaaagt caaaccttga tcctattaat
    50761 gaagcaaatt caatgaaaca acaactggta ccataaagaa ggggccataa actagagagt
    50821 cgtgaccaat ttgaaagatc atttgatgta gttgaaataa ctgaatttgg ggttgttcga
    50881 gcaagtaaag gaatttttat ggaattcata actgtctcaa tgttattttt ttttttgact
    50941 tttttttgtc tgaatattca ggaactaaga ccattccaat gctccttttc gccatgcata
    51001 aactaaaccg acaattagga taagcacgaa aattaaagct tcgataaata cggatatccc
    51061 caatatatcg aaactcattg cccatggata aagaaaaacc gtttcaacat caaaaacaac
    51121 aaaaactaga gcaaacatat aatatcggat tcgaaattgt aaccaagcat cgcccatcgg
    51181 ttctataccc gattcataac ttgaaagttt ctctggacct ttactaatcg aggctaaaat
    51241 tccggaaatt agaaatgcca aaagtggaat accacttgat attatcagaa atgcccagaa
    51301 aatatcatat tcataaagaa gaaacataga tgaactccta gggaatgtga aaaaataccc
    51361 gactagtctt agtcgattca gccataattc cttgtcaatt catccataac tgtttaaaat
    51421 gcatttgggt cgacccaacc tagtttcatt tgttggctgt agtacacgtc ttgtttactt
    51481 aaaaaattca tcaccaattg caatcttatt tatttactta tttttttttt aagattatct
    51541 aaataagaat agaaaatact tatttatacc ttatattctt agatcttcta ttttctatag
    51601 atatcatatt tctatagata tcgtatataa atatatatat aggagttaaa aaacgatact
    51661 gttctgagtt cttataaaaa ttatacaaat gaaaaataaa gaaaactttc tctggctttc
    51721 ggtttttttg aattcagccg aaaaaaggaa ttcaaataaa atagaattta attaacaaat
    51781 tgaatcgaat taatattcga ttggaaattg atttcgattt tttgaaatcc aaattggatt
    51841 tttctacttg ctttttatct taaaaagatt ggattactaa tccaaaatag tatagtaata
    51901 gactatacta ctagtatagt atcatactat taataatcta atcgtattct ttctacattc
    51961 catactaatt gtatatatag aattctatat actatatata tatatgcatg ctaattgcat
    52021 tcaattagtt gattactaat ccaaataaat ccaaaaggat attctattag atttttgagt
    52081 ttgaatggat tagttctata tctattagta ttagggctat acggattcga accgtagacc
    52141 ttctcggtaa aacagatcaa actgatcatt atcaaaatga ttcgaactat ttcaaagacc
    52201 caacatgctt tttttttgca ttgggctctt tcattgactg aaatcaatat cagttagtct
    52261 gccatcttta tttttgcaaa tcaaataagg aaatgactcc atctgcccgg attcattatt
    52321 ttgatttcac ctcacgggca ataccaaagt gtttcaaaga ggggttatct tgacgtaggt
    52381 ctgcttcttg cggagaacaa cctaagttaa atggagtctc tatcaccctt gcttaattga
    52441 attaagaaag caaatatcaa acctcataca ccttaaagtt aatagggaga aaagagaatt
    52501 tgttgaggtc cttctactca ttatgcctag cattgaatag actggggtat tcaccttatc
    52561 aatatctcaa atcaaggatg cgttctattt ggcgcttaac tgaaacggga caccgaagcc
    52621 cgaacgaaga atcttttgtc aggcgattgt tctcttgttt tgttctctaa acgttatgga
    52681 gtaagacatc gacgatttct caataagaga aatcctttga attccatcat gtgatggacc
    52741 cctttgaaaa acattgacgc acgtgtaaac gaggtgctct acctaactga gctatagccc
    52801 ttgtgttctt gtgtttgtga tacatataat attatgcatg tagataattt cttgtcaaga
    52861 tgaatattcc atgattcaac acatatccct ctggttgatt ggtatggtat gctacgaagt
    52921 aatattgaat tgatcattca tcgctgtact acaatgtaag atgagttcct ttgcgtttgg
    52981 ttttctttgt gatcataaaa gacctactta actcagtggt tagagtattg ctttcatacg
    53041 gcgggagtca ttggttcaaa tccaatagta ggtagatctt attagatacc aaaactctgg
    53101 tatctaataa gttttattaa gtcagactat cttcttttat tttttgtatt tttttctatt
    53161 cattttttga atcaaatcaa tgggcagaag aagaataaaa aaaagcatcg atagccatag
    53221 gttccgtttc tataaaagtt cctttgatta tttgtacaca ctgaatggtt gtaaacccgc
    53281 attgatagcc tcgactcgtg tcctagcccg tcggacagct aggtttccct caattgtttg
    53341 tctcttgcct tctgctttcc ttaagttagc ttccgctagt tcaagagttt cttgagcttc
    53401 ttgtggatca atgtcactac ccttttccgc gtcatttact aaaatagtaa tttcattatt
    53461 gcctattcta gcaaaaccgc ccatcagagc catcgttaac cattcatcgt taaggcgtat
    53521 tcttaatata cctatatcca cagctgtggc aataggggcg tggtttggta atacgccaat
    53581 ttgtccacta ttcgtagata aaatgatttc tttcacttct gaatcccaaa caattcgatt
    53641 aggggttagt acacaaagat ttaagctcat ttcttcaatt tactctccat ttctaaattc
    53701 gtagccttcg cagtagcttc atcaatgtta cctaccaaat aaaaggcttg ttcaggaaga
    53761 ccatctaatt cgccggaaag gatcaattta aaccctctaa ttgtttcggc taaaccaaca
    53821 tatttacctg gggaaccggt aaatacttct gctacaaaaa agggttgtga taggaaacgc
    53881 tcaatttttc gtgctctggc tacgatcaag cgatcttctt cggataattc gtccaaccca
    53941 aggatagcta taatgtcctg aagttcttta taacgttgta aagtttgctt tactctttgt
    54001 gcagtttcat aatgttcttc acccacgatt cgtggttgga gcatagttga tgttgaatct
    54061 aaaggatcta ctgcgggata gatacctttg gcagctaatc ctcttgatag tacggttgta
    54121 gcatctaaat gtgcaaatgt agtggcagga gcagggtcgg tcaaatcgtc tgcaggcaca
    54181 taaactgctt gaatagaagt tatggatccc tgtttagtag aagtaattct ttcttgtaaa
    54241 gaacccattt cggtactcag ggtgggttga taacccacag cggaaggcat tcgacccaat
    54301 aaggcggaga cttcagatcc tgcttggaca aaacggaaga tgttgtcgat aaatagaagt
    54361 acatcttgtt cattaacatc tcgaaaatat tccgccatag ttagagccgt caaaccaact
    54421 ctcatacgag ctccgggggg ctcattcatc tgaccgtaga ctagagccac ttttgattct
    54481 gcaatatttt gttcattaat tactccggat tctttcattt ccatgtaaag atcatttcct
    54541 tcacgagtac gttcacctac tcctccaaat acggatacac ccccatgagc tttcgcaatg
    54601 ttgttgatca attccataat gagcacggtt ttccccactc cagcccctcc gaatagtcct
    54661 atttttcctc cacgccggta aggggctaaa agatctacga ctttgattcc tgtttcaaaa
    54721 atagataatt ttgtatctaa ctgtataaac gcgggtgcag atctatgaat aggagatgtt
    54781 gtacgagtat ctacgggacc taactcatca acaggctctc caagcacgtt gaaaattcgg
    54841 cctagggtag ctccgccgac tggaacactt agaggagctc ccgtgtcaat tacttccatt
    54901 cctctcatta gaccatctgt agcactcata gctacagctc taactcgatt atttcctaat
    54961 aattgttgta cctcacaagt cacattaatt tcttgaccga cagtatctcg acctttaact
    55021 accagagcgt tataaatatt aggcatctta ccgggggtaa aggatacatc cagtactgga
    55081 ccaatgattt gagcgatacg tcctaggttt tttttttcaa gtgcggaaac tccaggaacc
    55141 gaagtagtag gattgatttt cataataata aaactgaaat atattgaaat ttattgagga
    55201 tcgaatgaaa aaatgttcga tagcaagttg atcggttaat ttcgtaatta gcactcgatt
    55261 tcgatggtac cacctaaccg aatttcattc cattttagtt tagtttcttt cttattttat
    55321 tcaagttgaa tgagtgaatt ttcaaggtca ctcaattcgt tttcaaaata gaaagtggat
    55381 gaatacgaat cttgagctta agaaagtcgt taatttcatt tgtctatcat tattatagta
    55441 gacaaaaata tgtatagttc tctacggaat tcgaactcga actgtatttc caattcttta
    55501 tttgttttta tcttataata tattctttta tttccagagc taggcaaagc agcgtctatg
    55561 tctagtttct tcttttttat acctattata cctaatctaa tagaatattt ctattttttc
    55621 atggatagaa attccgccta ttttcacatt gagcatttac atatacaaca tagatgaatg
    55681 tcaagagtca atttattatt atttccaaat atttcgattc aaaaaaagaa agattagaaa
    55741 ctaaaaaaaa aaagaattgg gttgcgctat atatatgaaa gagtataaaa taataatgta
    55801 ttttgcgaat aaaatctcat tggtctaatc tactattatg gttagttgat aatattcatt
    55861 gatgattttt tgaaagattc ctgtgaaagc ttttattaac cccgaatttc tgtcgagtag
    55921 accttgttgc tgtgagaatt cttaattcat gagttgtagg gaggaactta tgtcaccaca
    55981 aacagagact aaagcaagtg ttggattcaa agctggtgtt aaagattata gactgactta
    56041 ttatactcct gactatcaag tcaaacctac tgataccttg gcagcattcc gagtaactcc
    56101 tcaacctgga gttccgcctg aagaagcagg ggctgcagta gctgctgaat cttctactgg
    56161 tacatggaca actgtgtgga ccgatgggct taccagcctt gatcgttata aaggaagatg
    56221 ctacaacatc gaaccggttg ctggagaaga aaatcaatat atatgttatg tagcttaccc
    56281 tttagacctt tttgaagaag gttctgttac taatatgttt acttcaattg tagggaatgt
    56341 atttggcttc aaagcccttc gcgctctacg tctggaggat ttgcgaatcc ctactgccta
    56401 tattaaaact ttccaaggac cgcctcatgg catccaagtt gagagagata aattgaacaa
    56461 gtatggacgt cccctattgg gatgtactat taaaccgaaa ttaggtttat ccgctaagaa
    56521 ttacggtaga gcagtttatg aatgtcttcg tggtggactt gattttacga aagatgatga
    56581 gaacataaac tcacaaccat ttatgcgttg gagagaccgt ttcttatttt gtgctgaagc
    56641 cctttataaa gcacaggctg aaacaggtga aatcaaaggg cattacttga atgctactgc
    56701 aggtacatgc gaagaaatga ttaaaagggc tgtatttgcc agagaattgg gagttcctat
    56761 cgtaatgcat gactacttaa cgggaggatt cactgcaaat actagcttgg ctcattattg
    56821 ccgagataat ggtctacttc ttcacatcca ccgtgcaatg catgcagtta ttgatagaca
    56881 gaaaaatcat ggtatgcact ttcgtgtact agctaaagcg ttacgtatgt ctggtggaga
    56941 tcatattcac gcgggtactg tagtaggtaa acttgaagga gaaagagaga ttactttggg
    57001 ctttgttgat ttactacgtt ttgattatat tgaaaaagat cgaagccgtg gtatttattt
    57061 cgatcaagat tgggtctcgc taccaggtgt tctgcctgta gcttctgggg gtattcacgt
    57121 ttggcatatg cctgctctga ccgagatctt tggagatgat tccgtactac aattcggcgg
    57181 aggcacttta ggacatcctt ggggaaatgc gccgggtgcc gtagctaatc gagtagctct
    57241 cgaagcatgc gtacaagctc gtaatgaggg gcgtgatctt gctcgtgagg gtaatgaaat
    57301 tatacgtgag gctagcaaat ggagtcctga actagctgct gcttgtgagg tatggaaaga
    57361 gatcaagttt gaattcgaag caatggatac tttgtaatcc gttccaataa ttagcattcg
    57421 ttctcgtatt tcaattgcac ttaaactaaa ctcggccaat cttttactaa aaaaaggatt
    57481 gagccgaata ctctatttta ttttcgtatt ttttttttat tagatcattt ttattgtttt
    57541 ttcttgtttg ttctgttgga tccacaatca atcttatgga tctttagagt tggtgtattt
    57601 ttttatcata aataacccct cttcgagcca gcctgtatat tgtccttttg attccgtgtt
    57661 cgaatagacg agattttttg aaaaaaggta ttcataagaa aaaacaaata gtgatttttt
    57721 ttttcgatgt gaatttgatt caagatgaaa tgaaggaaat cactatttcc atttctcatt
    57781 ttgacaaaca aaagaattag aataaaatga aataaaaaaa agagttcgtt ccatcatata
    57841 tcatagttag agtaaagcaa tacttaggat tctgacaaaa gaaaatcctt tttttcaatc
    57901 cttattaaat taaggatata ttcaaattct tttgaatgac tattcatcta ttctattttt
    57961 aaagaaatcg gggcaaaaag ctctatggaa aaacggcggt ttaattcaat gttgtcgagc
    58021 gggaaattcg aatacaggta tgagttaagt caatcaattg atcgatttgg tcctattgaa
    58081 gatactcgta gaagtgaaga taggggtcta agggatacag agatttttag ttcgagtgat
    58141 agctctagtt acagtaatgc tgagcattta gtggacatca tcgacatttg gaatttgatc
    58201 tctgatgaca cctttttagt taaagatact aataggagta tttattccct atatttggat
    58261 ataaaaaata tcatttttca gattgacaac gatttgtctt ctttattgag tgaaccagaa
    58321 aggacttttt ttcgttattg gaattctggt tatctgaaga atggatttca gaatgacgat
    58381 ccccgatctg atcgttctct gtataatatt gaatacagtt ggaataatca cattaatggt
    58441 tgcattgact cttatcttag ttctcaaatc ggtattgaga gttccgtttt aagtggaaat
    58501 gacaattcta gtgacagttc catttatcgt tacattggtg ttgaaaggga aaagagtaat
    58561 gaaaggggta agccaaatat aagaacgagc aagaatggta ttgattttac tataagtgaa
    58621 aattctactg atttcgattt gactcaaaaa tataggcact tgtgggttca atgtgaaaat
    58681 tgttatggat taaattataa gaaatttttt aagtcaaaaa tgaatatttg tgaacaatgt
    58741 ggatatcatt tgaaaatgaa tagttcagac cgaatcgaac tttcgattga tccagggact
    58801 tggaatccta tggatgaaga catggtttct ctggatccta ttgaatttca ttccgaggag
    58861 gaaccttata aagatcgtat tgattcttat caaagaaaga caggcttaac tgaagctgtt
    58921 caaacaggca caggtcgact aaacggcatt tccatagcaa ttggagttat ggattttcag
    58981 tttatggggg gtagtatggg atccgtagta ggcgagaaaa tcacccgttt aatcgagtat
    59041 gctaccaaaa aattattacc tcttattcta gtatgtgctt cgggaggagc acgtatgcaa
    59101 gaaggaagtt tgagcttaat gcaaatggct aaaatatctg ctgctttgta tgattatcaa
    59161 tcccataaaa agttattcta tgtatcaatc cttacatctc ccactactgg tggggtgacg
    59221 gctagttttg gaatgctggg cgatatcatt atcgccgaac ctaatgcata cattgcattc
    59281 gcaggtaaaa gagtaattga acaaacattg aataaggcag tacccgaggg ttcacaagtg
    59341 gctgaatatt tattccataa gggcttattc gattcaatcg taccacgtaa tcctttaaag
    59401 ggtgttatga gtgagttatt taggcttcac tccttttttc cttggaagta aaattcaatt
    59461 aaccggagct ttctttttta gttccttttt ttctttgtag cgagcaaaac taatagatag
    59521 tttatcggaa ttttttaatg gtcttcctga ttaggggtcg ggaaagaaac ctcttttaac
    59581 aacataaata aaaaagaaaa ttcttttttc tgcgaaattc aaattaggca agaaaaagaa
    59641 accgaaggtc gtctttcctt cttgttgcgt atgtatcgcg aattcaaata gagaaaatat
    59701 cgatatagag tatcttttct ttctactcga atctccccct aagtccctat ttttttacta
    59761 ataactggtg ttgttggatt gaattaaaaa taattctaac agaatagtta cgaaattcaa
    59821 ttttgaagaa actctttatt tcgattttga tatttatttt cactctaaat aaaattgaat
    59881 atcaaacttg gaattgaatt caattttcag acaagactgg attatcatcc atatatttat
    59941 atcttttata tcgaaagaga aataagataa taaagacgaa taactttcat ttcattaatt
    60001 atctattgct tgggacttat tactaaattc aatcaagttt caattgaatt aatattctat
    60061 ttatattgaa ttaatttcta tttaatctcg tgaatttctc tattttctat ttcattttga
    60121 tttctagttg ataataatag aaataataga atagaaatca aattctatag atattattat
    60181 ctattattat tatttctatt atatagaata ctcaactaat tagtatagaa tactactaag
    60241 aattagtata agatatgttt atagtaataa caggtctaaa tattcaatcg aggtacccat
    60301 tctatgacaa ctctcaatag cttaccctct atttttgtgc cgttagtagg actagtattt
    60361 ccagcaattg caatgacttc tttatttctt catgttcaaa aaaacaagat ttcttagacc
    60421 cgatgggttc aaatctcatc catttttttt tttcacgact tagatatagc taatacagat
    60481 gtgcatttag tagagtatgt tatggtataa cataggggca taaatgaagc agctcttata
    60541 tatccgtaaa tagatgctcg aaatatacaa acaatatagg gaactcaatt tcgaattatt
    60601 tcaagataaa ttggaatcga ggcagatgcc tgaaacggaa agtcgatcta tctatatgta
    60661 tgtagatatt tctagaagat cctaaaaaag ggatattctt ttattttaga cctaacccat
    60721 tcgacgaatt actccgatta ttcctaaagg aaagggttac atgcgaatgg cactagttga
    60781 tgagagttac ttcggaaaca aaaagtttct ccattccaat tgaaaaaaaa tgcaactaga
    60841 tctaatatga gttggcgctc cgaacatata tggatagacc gtatagtggg gtcgcgaaaa
    60901 ctaagtcatt tcgtctgggc gttgatcctt tttttaggtt cattaggatt tgtcttagtt
    60961 ggaacttcca gctatctcgg taagaatttt atatctttag ttccatatca gcaaatcatt
    61021 ttttttccac aagggatcgt gatgtccttc tacgggatcg cgggtctctt tattagttcc
    61081 tatttgtggt gcacaatttc atggaatgtg gggagtggct atgatcgatt cgatctaaaa
    61141 gaaggaatag tgtgtatttt tcgttgggga tttcctggga aaaagcgtcg catcttccta
    61201 cgattccgta ggaaggatat tcagtcgatc agaatagaag ttaaagaagg catttatcct
    61261 cgtcgtatcc tttatatgga aatcaaagga cagggagcca ttccattgac gcatactgat
    61321 gagaatttga ccctgggtga aattgagcaa aaagctgcca aattggccta ttttttgcgc
    61381 gtaccaattg aagtattttg aaatgaaata gcaaatcaaa atatttctat aaataaaaaa
    61441 agaaaagggg agttctttta agttgaaatc ggaatactat tccttgaagt gtttgttttt
    61501 ttttttaagt ttcgctttag cattcatcga gaacgcttaa attggatcaa ttagattatc
    61561 tgtaaacaag atttttttta tttctttatt taaaattgaa agtcgactct ttcttattct
    61621 atattctttc tagattcata atcaatgaat gggaaatcaa aaaaaaagga atagattccg
    61681 gggttcgatg ccttagaata gaacttatgt ttgataaaaa tagtagatcg cagcgcatag
    61741 attcgaagaa tgcggcgagt tcattagcaa ttcaaagatg aaaaaatgga aaaaaagaaa
    61801 gcatttctcc cttttctttc tgttatatct atagtatttt tgccttggtg gatttctctt
    61861 tcatttaaga aaagtgttga atcttgggtt actgattggt ggaatactac gcaatccgaa
    61921 acttttttga ctaatattca agaaaagagt attatagaaa aattcatcga attagaagaa
    61981 ctcttactat tggacgaaat aataaaagaa tacccggaaa tagagctgca aagggctcat
    62041 ataggaatcc acaaagaaac gatccaattg ataaagataa acaatgagga tcatatccat
    62101 atgattttgc acttatcaac aaatataatc tgtttcatta ttttaagtgc ttattcaatt
    62161 ctaggtaata aagaacttct tattcttaac tcttgggttc aagaatttct atataattta
    62221 agtgacacaa taaaagcttt ttctattctt ttattaactg atttatgtat cggattccat
    62281 tcgccccatg gttgggaact aatgattggc tatgtctaca aagattttgg atttgttcat
    62341 aatgagaaaa ttatatctgg ccttgtttct acttttccag tcattataga cacaattttc
    62401 aaatattgga tcttccatta tttaaatcgt ctatctccat cacttgtagt gatttatcat
    62461 tcaatgaatg actgatccaa ctcgaatatt tctgactttg cacataagca aagcatttta
    62521 agacgtaccc actccttcga acctacagag atttccccgc gaatattttc tcttggcgta
    62581 aaagaattta tgtaaatagc agaattgtgg atagggaact atccgagtga cctaccgcat
    62641 tttattgtag acatttttgg gatcaatgat tggactatgc aaattcaaaa taaccttttt
    62701 ttttcttgga tcacgataaa gaaagaaatt attcgatcta tttccgtatc gtttatgata
    62761 tatatcatca ctcaagcatc catctcaaat gcatatccca tttttgctca gcagggttat
    62821 gaaaatccgc gtgaagcaac cgggcgtatt gtatgtgcca attgccattt agctaataag
    62881 cctgtggata ttgaggttcc gcaagcagta cttcctgata ctgtatttga agcagttgtt
    62941 cgaattcctt atgatacgca agtgaaacaa gttcttgcta atggaaaaag gggggggttg
    63001 aatgtgggtg ctgttcttat tttacctgaa ggatttgaat tagcaccccc ggatcgtatt
    63061 tcacccgaga tgaaagaaaa gataggcaat ctttcttttc agagctatcg acccactaaa
    63121 aaaaatattc ttgttatagg tccgattcct ggtcagaaat atagtgaaat aacttttcct
    63181 attctttccc cagatcccgc taataataaa gatgttcact tcttaaaata tcccatatat
    63241 gtggggggga acagagggag gggtcaaatt tatcccgacg ggaataagag taacaatacg
    63301 gtttataacg ctacagtggc tggtagagta agtcaaatca tacgaaaaga aaagggggga
    63361 tacgaaataa ctatagcgga tacgttagat gggcgtcaag tggttgatat tatccctcca
    63421 gggccagagc ttctcgtttc agagggcgaa tccatcaaac ttgatcagcc attaacgagt
    63481 aatcctaatg tgggtggatt tggtcaaggg gatgctgaaa tagtacttca agatccatta
    63541 cgtgtccaag gtcttttgtt cttcctgtca tctgtaattt tagcacaaat ctttttggtt
    63601 ctaaagaaga aacagttcga gaaggttcaa ttatccgaaa tgaattttta gatttgcaaa
    63661 tttatcaatc tcaacttcgt aaaggaaaag gaatccaatt cttattggtg ttatgcatga
    63721 tcaaaaatta tgaaccaatt tttgcttgtt tcgaagttat tgggagttac ttatactcta
    63781 ctactattca tagtaggaat attataaaga agtttttttg actttatctc ttattttttt
    63841 tttcaatcca aattgaaccg agtgactctc ttactcttat cagagaatat ctgaatagtt
    63901 ttctattcta ataaaagaga aaatttcatc gaataccgaa tactaaactt cagataataa
    63961 gtataagtaa gtgcagaata gaaagtgttt cttttcttag tttattcttg ttgtcgtcac
    64021 aagaaagaaa ttttgcacat ttcttgtgac gacaacaaga atagtttttg atcccgttcg
    64081 tctaagataa ctattcttaa tcttagtttt tattttttga tttttttacg gatttatcag
    64141 aacctttttg tttcttctat ttctatattt aattaaaata gagtagtgaa caatcaaaaa
    64201 atagaaaata gagcgcaatt tttggagaaa atagaactta atggagataa taaaggttta
    64261 ttagaaaaga aaggatttag ataatatcta tactcgtcaa atagatatat tataattggt
    64321 tcatttagga ttagaaaaac gaaatcaagt aatttcagtc taactttgaa agatagatac
    64381 tatcctccaa taatagatat tcaaaatcaa tgaatgacat tttccaaaca taatttgaat
    64441 tttcaaattg aaatcaaaat aatatattct attatgaaag cttaagaact caagggatcc
    64501 cttgagttct taagctttca tgtctccaac tcagttcatc caattattag attattttag
    64561 attcttacag agatgagccc aaccctgagt atgaaccata aaagaaaata cctagtaaac
    64621 caatcacaag aataccagtt ccagtaccta ttatccaaag aggaatcctt ccagtagtat
    64681 cggccattta tcttgcttcc tccaccattt catcaagttg tcatgctaga gacacataca
    64741 gtcatagata agtatgagat gcgatccttc cgaatgagat aagcaaattc ctaattatta
    64801 tttcaatatt ctaccagtct cttttgttct cttacttttt ttttattaat tgaagaaata
    64861 attagaaaat aaaacagcaa gtacgaaaat aagtaataat ccccagtata gactggtacg
    64921 attcaattca acattttgtt cgttcgggtt tgattgtgtc atatctctct aattttgatt
    64981 atgtttatcg ttggatgaac tgcattgctg atattgatcc caaaaaagaa acggtaggta
    65041 cagctagtcc atgaacagct aaccatcgga ctgtaaaaat tggataggtt cgatctatag
    65101 tcattggttc ctcctaaaac taaaaagatc tactaaattc atcgagttgt tccaaagagt
    65161 caaaacggcc agttattaat ggaattcctt gtcggctttc tgtaaaatat tcgtttgggc
    65221 ggggacttcc aaatacatca taagctaaac ctgtgctgac gaataaccaa cccgcaataa
    65281 atagagaggg tatagtaata ctatgaataa cccagtatcg aatactggta ataatatcgg
    65341 caaaagaacg ttctcctgtg cttccagaca tgctgagctc cgcatattct tgtaggatta
    65401 aagggggatc gattctgtaa aagatgatat cagtaaatgg aaattcactg ccgtttcatc
    65461 cttgtgagat cgtcaatatt gtaccaaggg cttttttcga gtataccgaa tcagtatagc
    65521 tatccttcct ctaagagagc aacgcaattt gaatcagtat gtaaatgaag gactagtaga
    65581 taatttcttt tttcttttcc ttgtcaatgt agaatgattt gagatcaaat ttattctatt
    65641 tctataaggt aatttatata aggtttattt ctctctatta tattattatt ggtttcgaac
    65701 cggaaaactt acgattaggt aaaatgtcaa tccaaggggt tggtttttag tttttctaaa
    65761 aataacaaaa aatgcagtta aattatccta tttccacttc cacaattcaa ttcgatgcga
    65821 aatgaaaaaa tttccttttc atacctctaa gctgtagaaa aggttttctt gaaatctttt
    65881 tttttttcgt tttagtttat tccatttaaa gcgaattgct gattcgtaca gtaacaagta
    65941 agaggagtat agagtattga ttaaaaaaaa tctagttctc ttattcataa taaattatat
    66001 attaatatat aataaatagg gagaaaaaat cgataaacta gaaaagaaaa aaaaaatgat
    66061 aaggattcct ggtctacgaa tggaatttga ctactttact tgtttatttg aattttatta
    66121 aaatcaattc gatttctttt tatttttact tatttattag ttgagtactg ggttcattca
    66181 cataatctct tcaaagaaga gacggggtat tataacgtct aaattcactc tttattttaa
    66241 aaaatcgatt cgatagatag gataaaacaa aagatctaca aaataaaaat agagtagatg
    66301 ctcaaaatga ttaacttctc cccttttaga ctctacttcc cttagtcttt tgttagtaat
    66361 gtaatgactg cttcatgcat taacaactaa caattgaact tattcttttt cgtttcaatt
    66421 gctatttttt cttatcgtct tatcttcaaa cttagggaaa tgttttctaa acatatgtag
    66481 aaaaagaaca tatttcattt agccccttca tgcttactat aactagttat tttggttttc
    66541 tactagcagc tttaactata acctcagctc tctttattag tctcaacaag atacgattga
    66601 tttgaaatta attgaatgaa cacaactcat aaaacgaaaa agaaatcttt ctctggtact
    66661 ccgagattct atagttgatt accgaatgta tttacaatta ttggtcattg agattccctg
    66721 gcactgcaaa ttaatattta gtgatagata gtacctctct tttttccttt ttattttaag
    66781 aaaaaattga aatgattgaa gtttttctat ttggaattgt cttaggtcta attcctatta
    66841 ctttagcggg attatttgta actgcatatt tacaatacag acgtggtgat cagttagacc
    66901 tttgattaat taacagtttt tttgataatt aatttgacct cctcttttct taaaaaaaaa
    66961 aattaacagg cggtcaaatt cagattactg ttctgctcaa ttatttgtat ttgcatagaa
    67021 ttctcagatt aatcaagccc agaatcacgc tctgtaggat ttgaacctac gacatcgggt
    67081 tttggagacc cacgttctac cgaactgaac taagagcgct ttattatttc ttataattct
    67141 tataaaaagt cttcttatca caatagttaa caaaaactgt taaagaagag gatttttttt
    67201 gtcccccgct ctaatcttat cttgaaggcc tagactatct tagagaataa gataaaaaaa
    67261 actgtatgtg taatttgaat cgattcaaat tgatcccttg ttacttctca taagagaagt
    67321 aacaggtagg gatgacagga tttgaacccg tgacattttg tacccaaaac aaacgcgcta
    67381 ccaagctgcg ctacatcccc ttctttcaat tggtctacat tgtcattgtc gagaatcccc
    67441 gtcttgtttt caaaaacctt agtttttcca ttcctattaa tataggaaca tagacaattt
    67501 ttcttgacat ttattttatt tatttctttt aactcatatc tacgagaaaa tctcgtattc
    67561 atataatatt attcatagaa tagaacatat attctattat tataataaga tgcttatata
    67621 cataggaata tcaaacaaac tgatcataaa aaagaactca aaaaatgagg gaatactggg
    67681 ggagggtaag aaaggtactt ttcgatttta agaaagggag aatcttattt cttttttatt
    67741 ctcttaaatc aatcatagaa attaggaatt ccatgtaaaa tacaaaggaa cctaaaatac
    67801 ttccatatcc gatatgtatt accattagat attataataa aacataaaga aggaggatta
    67861 aaaatgcgag atctaaaaac ctatctttct gtggcaccgg tactaagtac tctctggttc
    67921 gggtctttag cgggtctgtt gatagagatc aatcgtttat tcccagatgc gttgacattt
    67981 cctttttttt catactagtt tagttagtaa catgggaagg ggtgaagaag attagagata
    68041 gaatcaaaag atctgtgact aatcccttcc cttctttttt gaattatgga aaattcaatt
    68101 agatacttag agacaaaata aagagaggag gaaagataga aaaaaaaatg aattcaacct
    68161 cggctaaatt tgagctcagc gttcaattcg atttctaaaa aatcgagtga gaacagaaag
    68221 ggggtctatg aaaaaactgg aatacaagat aggaaagtga aatagtgtac tatatactat
    68281 acttcgaatc gaattcaata tagctaaatt caatagagtt ttaattcgtg cttccactta
    68341 aacttgaaaa atgaattatg gattctattt aatatttctt actctattat attgtatttt
    68401 gtgattgtaa cgaaattttt cataatttca acttagcaac cttttctttt ttattttctt
    68461 tatttttgct agtcacttca ggatcagcaa ataagaagac ttgattgaat caaaaactaa
    68521 aactaaagga ggttcatggc caagggaaaa gatgcccgag taacagttat tttggaatgt
    68581 agcaattgtc ttcgaaacgg acttaataag gaatcaaggg agatttccag atatattact
    68641 caaaagaatc gacacaacac gccgagtcgc ttggaattga gaaaattctg tccctattgt
    68701 tacaaacata cgattcacgg ggagataaag aaataaaccg actccaagtt atttatgtat
    68761 ccctcttata tcaggaacaa aaaaaggaca tattctctat tcaagagacc ctattattct
    68821 agattttaat agtttagtta acagaattta attaactcaa aataaaaaaa aaaaccaatc
    68881 tttttttttg aattcaaaat tatttttgat cagattgaaa tagtattttc gagataagga
    68941 ataagcaaag tatggaaaaa tccaagcgac cctttcggaa atcaaaagga tcttttcgta
    69001 ggcgtttgcc cccgatccaa tcgggggatc gaattgatta tagaaacatg agtttaatta
    69061 gtcgatttat tagtgaacaa ggaaaaatat tatccagacg ggtgaataga ttgaccttaa
    69121 aacaacaacg attaattact attgctataa aacaagctcg tattttatct ttattaccct
    69181 ttcttaataa tgataaacaa tttgaaagaa gcgaatcgac tgcccgagct aatggtctta
    69241 gaatccgaaa taaataaaaa aagtaggctt actttcctct tcaatttgaa tccaaattca
    69301 aattcgaaaa ctcaaataga gtttgatgtt ttattcgaag aattcgagaa tccaatctaa
    69361 tcttgattgg atttctccta tcttatcgta aaaaaaaaca agaatcggcg aagaaacaat
    69421 ctttttgtat tggatattta ttggacgtgt ttggttgctc attttatttt gagcgacttt
    69481 atcatactaa ttttgattct acgttcccgg agttcattct ccagaaaatg gcattttcaa
    69541 tagtcgaact tacaattcca atttttcctt caaattgaag aatttattta ttttttttga
    69601 tcgaattaga aatcatataa agacaattcc catttaatat agctatttgt gcaactattt
    69661 tacgattaaa aagcaaccgg ttcttgtcca gattatgtag aaaacgacta taactatagg
    69721 atacaaaatc cttacgaatt actgcattta tccgagtgat ccacaaacga cgaaaatccc
    69781 tctttcgttt agctctatct cgataagacg aaaccaaagc tctgattttc tgttgtataa
    69841 ttgttcgagt aagtctcgaa tgagctccac gaaagcttga tgcaaataaa cgaatttttg
    69901 ttcgacgtct acgagctata tatcctcgtg taattctggt cattgaataa atgaaacctt
    69961 aatgaataac taatggattt cctttctttc agttattctt ttccaatttc ctagtttaat
    70021 aataacaaca cgcattcttc caatgtataa aataagaatt ccaatggctt ttgctactat
    70081 aaccttcccg accacgattt atttattcct attcatttcg atttatttga attttttttt
    70141 taaagaatat tttttctatt ttcgtttttt gatacctagt atcaatacaa tttattattt
    70201 tgagttgaat tcctatataa agggaaatcg tgggttccat cgtttctatg gttctttata
    70261 aaacggcgag gtcctctcta tacaccggag tcctttactt cgacttcatt taatgaatac
    70321 tattgctaac ttgtacagtt cacattcttt tgctctaccc atgatctagt aaaaagtctt
    70381 tcacaatgag atctccctac cctatacagt aacgatattt aattatgaag atttgctggg
    70441 gtagctgacc ctcttagtcc gtttttcata gtcaattggg ttttgaaaat aatagttgct
    70501 cgcttaatgc ttaatggata agcattcgtt accaatgaga aattttttat catcttccat
    70561 tttgaaaatg gagtgaattc aatttgtacc aatgcaaagc ataaatttaa tatccaatgg
    70621 aagaatccaa tagatctttt ttagtttgat atagtgaacg tatgtacttc tttcttcgat
    70681 ttcctttttt cttctatttg aatttgatct ttgatactgg aaaagaggtt tccttctttt
    70741 tatcagaaat gatctgaacg agtcgcgcat acaccctagt acatgttcct cgtcgctgag
    70801 gacatccccc gagagcgggg gatttcgtga catttcggat tggctgtctt gtgtttctaa
    70861 taagttgttt aatggttggc atgttgttga atcggatcca taatgaatga gttggtttag
    70921 attgatccta accggctaat tatgaattac tttcccatgg aatatgaatt actttcccat
    70981 ggaataggta aataagatat tattgaatcc ggtaataact aaataaaaaa atcaaaatag
    71041 catcaaaatt ggagtagggg gaataagttt aaataaaccg acgattttga ttttttattc
    71101 aactgctaca agatcaacaa ttccatgagc ttgggcttcc gttgctgaca taaaaacatc
[truncated: 3,649,216 more chars]
